# Supplementary material for: Additivity, Not Synergy, Underlies the Efficacy of Current Combination Regimens in Urothelial Cancer
Source: Cancer Res Commun. 2026 Jun 19;6(6):1447–54. doi: 10.1158/2767-9764.CRC-26-0157 (PMC13280896; doi:10.1158/2767-9764.CRC-26-0157)
Supplement: Supplementary Data 1 — Digitized Kaplan-Meier curves and imputed individual patient data from all trial arms analyzed [file crc-26-0157_supplementary_data_1_suppsd1.xlsx]

## Sheet: CheckMate 275 Nivolumab PFS
Supplementary Data 1
Time (Months)	Probability of Progression Free Survival
0.1279	0.9966
0.1481	0.9966
0.1702	0.9966
0.1867	0.9966
0.2042	0.9966
0.2277	0.9965
0.2479	0.9963
0.2666	0.996
0.2924	0.9949
0.3136	0.9932
0.3238	0.9921
0.3312	0.9909
0.3372	0.9895
0.3437	0.9879
0.365	0.9839
0.3718	0.983
0.3854	0.9811
0.4034	0.9786
0.4298	0.9754
0.4362	0.9743
0.4465	0.9729
0.456	0.9718
0.468	0.9708
0.4803	0.97
0.4986	0.9689
0.5151	0.968
0.5387	0.9665
0.5598	0.9645
0.5678	0.9636
0.5753	0.9625
0.5911	0.9596
0.5967	0.9586
0.6041	0.9573
0.6072	0.9567
0.615	0.9556
0.6199	0.9549
0.6338	0.9532
0.6559	0.9507
0.6721	0.949
0.687	0.9475
0.7131	0.9453
0.7258	0.9442
0.7378	0.9433
0.7518	0.9421
0.7681	0.9409
0.7886	0.9393
0.8222	0.9365
0.8435	0.9343
0.8557	0.9329
0.864	0.9319
0.8645	0.9318
0.8746	0.9304
0.8788	0.9298
0.8909	0.9281
0.9107	0.9256
0.9229	0.924
0.9345	0.9224
0.9445	0.9209
0.9574	0.9189
0.9638	0.9177
0.9704	0.9164
0.976	0.9153
0.983	0.914
0.9981	0.911
1.005	0.9098
1.01	0.9087
1.018	0.9072
1.021	0.9067
1.033	0.9049
1.041	0.9037
1.051	0.9021
1.067	0.8995
1.074	0.8984
1.081	0.8971
1.087	0.8957
1.092	0.894
1.097	0.8925
1.102	0.891
1.108	0.8899
1.115	0.8888
1.125	0.8874
1.146	0.885
1.169	0.8824
1.178	0.8815
1.185	0.8805
1.193	0.8795
1.197	0.8785
1.202	0.8771
1.204	0.876
1.21	0.8743
1.215	0.8729
1.22	0.8718
1.229	0.87
1.248	0.8664
1.261	0.8644
1.275	0.8624
1.283	0.8612
1.294	0.8598
1.32	0.8567
1.352	0.8529
1.371	0.8502
1.381	0.8485
1.389	0.847
1.395	0.846
1.401	0.845
1.409	0.8438
1.427	0.8413
1.454	0.8382
1.479	0.8352
1.491	0.8339
1.497	0.833
1.513	0.8308
1.519	0.8299
1.524	0.8292
1.531	0.8279
1.546	0.8247
1.55	0.8233
1.553	0.822
1.555	0.8207
1.557	0.8196
1.562	0.8169
1.566	0.8152
1.569	0.814
1.57	0.7998
1.57	0.801
1.571	0.7982
1.573	0.7965
1.577	0.7954
1.586	0.7939
1.595	0.7927
1.611	0.7914
1.631	0.7899
1.644	0.7891
1.676	0.7865
1.692	0.7846
1.701	0.7429
1.701	0.7441
1.701	0.7454
1.701	0.7466
1.701	0.7478
1.701	0.7491
1.701	0.7503
1.701	0.7515
1.701	0.7528
1.701	0.754
1.701	0.7552
1.701	0.7565
1.701	0.7577
1.701	0.7589
1.701	0.7602
1.701	0.7614
1.701	0.7626
1.701	0.7639
1.701	0.7651
1.701	0.7663
1.701	0.7676
1.701	0.7831
1.702	0.7417
1.702	0.7688
1.702	0.77
1.702	0.7713
1.702	0.7725
1.702	0.7737
1.702	0.775
1.702	0.7762
1.702	0.7775
1.702	0.779
1.702	0.7807
1.702	0.782
1.704	0.7403
1.707	0.7386
1.708	0.7354
1.713	0.7336
1.723	0.7326
1.73	0.7316
1.738	0.7306
1.758	0.729
1.769	0.7282
1.804	0.7262
1.823	0.7254
1.844	0.7247
1.865	0.7237
1.892	0.7221
1.901	0.721
1.912	0.7198
1.92	0.7187
1.924	0.7176
1.93	0.7154
1.932	0.7143
1.933	0.713
1.934	0.6445
1.934	0.6459
1.934	0.6479
1.934	0.6491
1.934	0.6503
1.934	0.6516
1.934	0.6528
1.934	0.654
1.934	0.6553
1.934	0.6565
1.934	0.6577
1.934	0.659
1.934	0.6602
1.934	0.6614
1.934	0.6627
1.934	0.6639
1.934	0.6651
1.934	0.6664
1.934	0.6676
1.934	0.6688
1.934	0.6701
1.934	0.6713
1.934	0.6725
1.934	0.6738
1.934	0.675
1.934	0.6762
1.934	0.6775
1.934	0.6787
1.935	0.6799
1.935	0.6812
1.935	0.6824
1.935	0.6836
1.935	0.6849
1.935	0.6861
1.935	0.6873
1.935	0.6886
1.935	0.6898
1.935	0.6911
1.935	0.6923
1.935	0.6935
1.935	0.6948
1.935	0.696
1.935	0.6972
1.935	0.6985
1.935	0.6997
1.935	0.7009
1.935	0.7022
1.935	0.7034
1.935	0.7046
1.935	0.7067
1.935	0.7092
1.935	0.7106
1.937	0.6423
1.941	0.6402
1.946	0.6378
1.952	0.6362
1.953	0.6359
1.958	0.6349
1.959	0.6347
1.964	0.6337
1.999	0.5689
1.999	0.5701
1.999	0.5714
2	0.5677
2	0.5726
2	0.5738
2	0.5751
2.001	0.5664
2.001	0.5763
2.002	0.5652
2.002	0.5775
2.002	0.5788
2.002	0.58
2.002	0.5812
2.002	0.5825
2.002	0.5837
2.002	0.5849
2.002	0.5862
2.002	0.5874
2.003	0.5886
2.003	0.6072
2.004	0.5194
2.004	0.5203
2.004	0.5212
2.004	0.564
2.004	0.6089
2.005	0.5181
2.005	0.5185
2.005	0.5223
2.005	0.5627
2.005	0.5899
2.005	0.6051
2.006	0.5234
2.006	0.5313
2.006	0.5337
2.006	0.5351
2.006	0.5366
2.006	0.5403
2.006	0.5422
2.006	0.5615
2.006	0.6034
2.007	0.5173
2.007	0.5255
2.007	0.5268
2.007	0.5278
2.007	0.549
2.007	0.5501
2.007	0.5533
2.007	0.5551
2.007	0.5565
2.007	0.5578
2.007	0.559
2.007	0.5603
2.007	0.5911
2.007	0.6022
2.007	0.6103
2.008	0.5923
2.008	0.5997
2.008	0.601
2.009	0.5936
2.009	0.5948
2.009	0.596
2.009	0.5973
2.009	0.5985
2.01	0.6114
2.017	0.6135
2.018	0.6231
2.024	0.616
2.024	0.6215
2.027	0.6185
2.028	0.6199
2.032	0.5124
2.051	0.5093
2.077	0.5062
2.096	0.5036
2.103	0.5024
2.111	0.5005
2.116	0.4983
2.121	0.4961
2.121	0.4962
2.124	0.495
2.127	0.4939
2.14	0.49
2.145	0.4887
2.15	0.4874
2.158	0.4855
2.158	0.4855
2.162	0.4845
2.163	0.4842
2.171	0.4822
2.185	0.4786
2.189	0.4775
2.197	0.4755
2.205	0.4734
2.21	0.472
2.214	0.4707
2.22	0.4694
2.22	0.4694
2.227	0.4677
2.233	0.4666
2.241	0.4649
2.249	0.4635
2.257	0.4623
2.267	0.461
2.292	0.4577
2.301	0.4567
2.314	0.4554
2.323	0.4545
2.338	0.453
2.349	0.4519
2.353	0.4516
2.359	0.451
2.366	0.4504
2.369	0.4501
2.388	0.4484
2.404	0.447
2.421	0.4456
2.433	0.4447
2.447	0.4438
2.46	0.4428
2.48	0.4417
2.494	0.441
2.524	0.4396
2.544	0.4388
2.562	0.4381
2.579	0.4374
2.594	0.4369
2.615	0.4362
2.632	0.4356
2.681	0.4337
2.699	0.433
2.714	0.4324
2.728	0.4318
2.749	0.431
2.78	0.4298
2.804	0.4289
2.823	0.4282
2.841	0.4275
2.841	0.4275
2.855	0.427
2.861	0.4268
2.871	0.4264
2.874	0.4263
3.117	0.4195
3.138	0.419
3.154	0.4186
3.154	0.4186
3.17	0.4181
3.188	0.4175
3.197	0.4172
3.212	0.4165
3.233	0.4154
3.25	0.4142
3.267	0.4126
3.271	0.4123
3.28	0.4108
3.286	0.4096
3.289	0.4009
3.29	0.4029
3.291	0.4081
3.293	0.4055
3.293	0.4068
3.304	0.398
3.315	0.3971
3.331	0.3964
3.373	0.3952
3.391	0.3948
3.391	0.3948
3.547	0.3919
3.548	0.392
3.57	0.3918
3.586	0.3914
3.586	0.3914
3.598	0.3909
3.611	0.3902
3.622	0.3894
3.665	0.3855
3.678	0.3838
3.683	0.3825
3.686	0.381
3.688	0.3797
3.692	0.3785
3.695	0.3772
3.701	0.3748
3.705	0.3724
3.708	0.3704
3.711	0.3692
3.716	0.3679
3.724	0.3669
3.732	0.3658
3.742	0.3648
3.771	0.3622
3.803	0.3593
3.816	0.3579
3.834	0.3557
3.842	0.3544
3.849	0.3533
3.852	0.3522
3.856	0.351
3.856	0.351
3.859	0.3492
3.86	0.3483
3.861	0.3473
3.862	0.3461
3.862	0.3463
3.865	0.3448
3.865	0.3448
3.875	0.3423
3.891	0.3394
3.9	0.3382
3.962	0.3321
3.975	0.3311
3.986	0.3305
3.998	0.3298
4.013	0.329
4.054	0.3266
4.096	0.3241
4.111	0.3232
4.139	0.3215
4.162	0.3203
4.175	0.3195
4.19	0.3188
4.204	0.3181
4.204	0.3181
4.225	0.3172
4.226	0.3172
4.245	0.3166
4.261	0.3161
4.289	0.3154
4.304	0.315
4.332	0.3144
4.373	0.3136
4.401	0.3132
4.415	0.3129
4.429	0.3127
4.45	0.3124
4.467	0.3122
4.485	0.3121
4.503	0.3121
4.521	0.312
4.537	0.312
4.554	0.312
4.571	0.312
4.588	0.312
4.605	0.312
4.621	0.312
4.638	0.312
4.655	0.312
4.672	0.312
4.689	0.312
4.705	0.312
4.722	0.312
4.739	0.312
4.756	0.312
4.773	0.312
4.789	0.312
4.806	0.312
4.823	0.312
4.84	0.312
4.857	0.312
4.873	0.312
4.89	0.312
4.907	0.312
4.924	0.312
4.941	0.312
4.957	0.312
4.974	0.312
4.991	0.312
5.008	0.312
5.025	0.312
5.041	0.312
5.058	0.312
5.075	0.312
5.092	0.312
5.109	0.312
5.125	0.312
5.142	0.312
5.159	0.312
5.176	0.312
5.204	0.312
5.225	0.312
5.269	0.3119
5.297	0.3118
5.314	0.3117
5.343	0.3115
5.372	0.311
5.387	0.3106
5.407	0.3097
5.43	0.3086
5.443	0.3077
5.456	0.3066
5.467	0.3053
5.474	0.3044
5.476	0.3042
5.483	0.3032
5.483	0.3032
5.49	0.3022
5.5	0.3009
5.513	0.2992
5.527	0.2974
5.563	0.2936
5.589	0.2912
5.601	0.2901
5.615	0.2888
5.628	0.2876
5.641	0.2864
5.662	0.2841
5.678	0.2823
5.686	0.2814
5.686	0.2814
5.695	0.2805
5.706	0.2795
5.713	0.2788
5.727	0.2775
5.739	0.2764
5.748	0.2756
5.775	0.2732
5.79	0.2719
5.802	0.2709
5.812	0.2701
5.82	0.2695
5.841	0.2678
5.876	0.265
5.887	0.2642
5.898	0.2634
5.915	0.2621
5.932	0.261
5.943	0.2602
5.947	0.2601
5.959	0.2595
5.964	0.2592
5.98	0.2585
5.995	0.2579
6.014	0.2572
6.04	0.2562
6.057	0.2557
6.073	0.2551
6.091	0.2546
6.104	0.2542
6.107	0.2541
6.121	0.2537
6.125	0.2536
6.137	0.2532
6.154	0.2527
6.172	0.2523
6.209	0.2512
6.27	0.2496
6.284	0.2492
6.302	0.2488
6.33	0.2482
6.371	0.2478
6.4	0.2477
6.417	0.2477
6.434	0.2477
6.451	0.2477
6.467	0.2477
6.484	0.2477
6.501	0.2477
6.518	0.2477
6.535	0.2477
6.551	0.2477
6.568	0.2477
6.585	0.2477
6.602	0.2477
6.619	0.2477
6.635	0.2477
6.652	0.2477
6.669	0.2477
6.686	0.2477
6.703	0.2477
6.719	0.2477
6.736	0.2477
6.753	0.2477
6.781	0.2477
6.803	0.2477
6.846	0.2476
6.868	0.2475
6.89	0.2474
6.911	0.2473
6.935	0.2472
6.956	0.2471
6.993	0.247
7.034	0.247
7.052	0.247
7.07	0.2469
7.107	0.2468
7.151	0.2467
7.182	0.2464
7.198	0.2462
7.214	0.2459
7.231	0.2455
7.252	0.2449
7.265	0.2444
7.29	0.2435
7.328	0.2416
7.328	0.2416
7.341	0.2406
7.344	0.2403
7.353	0.2395
7.365	0.2383
7.379	0.2368
7.387	0.2358
7.398	0.2343
7.406	0.2332
7.413	0.2321
7.425	0.2305
7.432	0.2296
7.44	0.2285
7.448	0.2275
7.458	0.2264
7.47	0.2251
7.486	0.2235
7.497	0.2224
7.504	0.2218
7.506	0.2216
7.507	0.2215
7.522	0.2201
7.552	0.2176
7.557	0.2172
7.597	0.2139
7.632	0.2109
7.643	0.2098
7.646	0.2095
7.655	0.2087
7.674	0.2071
7.686	0.2061
7.691	0.2057
7.702	0.2049
7.714	0.2041
7.728	0.2032
7.741	0.2024
7.756	0.2017
7.77	0.2011
7.792	0.2004
7.818	0.2
7.84	0.1998
7.863	0.1996
7.901	0.1994
7.915	0.1993
7.941	0.1993
7.972	0.1992
7.996	0.1992
8.028	0.1993
8.056	0.1993
8.073	0.1993
8.097	0.1994
8.12	0.1994
8.139	0.1994
8.172	0.1994
8.203	0.1994
8.25	0.1993
8.276	0.1993
8.299	0.1992
8.324	0.1992
8.341	0.1992
8.366	0.1992
8.388	0.1993
8.403	0.1993
8.43	0.1994
8.462	0.1995
8.48	0.1995
8.501	0.1996
8.516	0.1996
8.538	0.1996
8.573	0.1995
8.623	0.1993
8.642	0.1993
8.665	0.1992
8.723	0.1992
8.767	0.1992
8.785	0.1992
8.809	0.1992
8.834	0.1992
8.85	0.1992
8.899	0.1992
8.928	0.1992
8.96	0.1991
9.004	0.1989
9.026	0.1988
9.043	0.1987
9.069	0.1985
9.098	0.1981
9.098	0.1981
9.114	0.1978
9.117	0.1977
9.131	0.1974
9.151	0.1968
9.166	0.1964
9.303	0.1916
9.317	0.1911
9.33	0.1906
9.345	0.19
9.359	0.1895
9.359	0.1895
9.378	0.1889
9.41	0.1879
9.43	0.1873
9.449	0.1868
9.464	0.1865
9.481	0.1861
9.499	0.1857
9.515	0.1855
9.546	0.1851
9.567	0.1849
9.587	0.1848
9.606	0.1847
9.624	0.1846
9.64	0.1846
9.657	0.1845
9.674	0.1845
9.691	0.1845
9.708	0.1845
9.724	0.1845
9.741	0.1845
9.758	0.1845
9.775	0.1845
9.792	0.1845
9.81	0.1845
9.828	0.1845
9.861	0.1845
9.894	0.1844
9.945	0.1842
9.96	0.1841
9.979	0.1839
9.981	0.1838
9.993	0.1836
9.999	0.1834
10.01	0.1832
10.14	0.1788
10.16	0.178
10.19	0.1772
10.21	0.1768
10.22	0.1766
10.26	0.1762
10.28	0.176
10.29	0.1759
10.31	0.1758
10.33	0.1758
10.35	0.1758
10.36	0.1758
10.38	0.1758
10.4	0.1758
10.41	0.1758
10.43	0.1758
10.45	0.1758
10.46	0.1758
10.48	0.1758
10.5	0.1758
10.51	0.1758
10.53	0.1758
10.55	0.1758
10.56	0.1758
10.58	0.1758
10.6	0.1758
10.61	0.1758
10.63	0.1758
10.65	0.1758
10.66	0.1758
10.68	0.1758
10.7	0.1758
10.72	0.1758
10.73	0.1758
10.75	0.1758
10.77	0.1758
10.78	0.1758
10.8	0.1758
10.82	0.1758
10.83	0.1758
10.85	0.1757
10.87	0.1757
10.88	0.1756
10.9	0.1755
10.92	0.1754
10.93	0.1753
10.95	0.1751
10.97	0.1748
10.99	0.1746
11.03	0.1742
11.04	0.1741
11.06	0.1741
11.08	0.1742
11.1	0.1745
11.12	0.1747
11.14	0.175
11.16	0.1751
11.19	0.1752
11.22	0.1753
11.24	0.1755
11.26	0.1756
11.28	0.1757
11.33	0.1756
11.38	0.1754
11.4	0.1753
11.43	0.175
11.44	0.1748
11.46	0.1745
11.48	0.174
11.51	0.1736
11.52	0.1733
11.52	0.1733
11.54	0.1731
11.54	0.1731
11.56	0.1728
11.58	0.1726
11.61	0.1724
11.63	0.1724
11.65	0.1724
11.66	0.1724
11.69	0.1725
11.72	0.1727
11.75	0.1729
11.77	0.1729
11.78	0.1729
11.8	0.173
11.82	0.1729
11.85	0.1729
11.89	0.1727
11.93	0.1727
11.96	0.1727
11.98	0.1728
12	0.1728
12.02	0.1728
12.04	0.1728
12.05	0.1727
12.07	0.1726
12.07	0.1726
12.09	0.1723
12.09	0.1723
12.11	0.172
12.11	0.1721
12.13	0.1718
12.14	0.1714
12.14	0.1714
12.16	0.1708
12.18	0.1703
12.23	0.1692
12.25	0.1687
12.28	0.1679
12.29	0.1676
12.32	0.1669
12.34	0.1665
12.39	0.166
12.44	0.1655
12.46	0.1652
12.48	0.165
12.48	0.165
12.49	0.1647
12.51	0.1643
12.52	0.1639
12.54	0.1636
12.56	0.1631
12.57	0.1628
12.59	0.1623
12.61	0.1618
12.63	0.1615
12.66	0.1609
12.68	0.1605
12.71	0.1601
12.73	0.1599
12.75	0.1597
12.76	0.1596
12.78	0.1596
12.8	0.1596
12.81	0.1596
12.83	0.1596
12.85	0.1595
12.86	0.1595
12.88	0.1595
12.9	0.1595
12.92	0.1595
12.93	0.1595
12.95	0.1595
12.97	0.1595
12.98	0.1595
13	0.1595
13.02	0.1595
13.03	0.1595
13.05	0.1595
13.07	0.1595
13.08	0.1595
13.1	0.1595
13.12	0.1595
13.13	0.1595
13.15	0.1595
13.17	0.1595
13.18	0.1595
13.2	0.1595
13.22	0.1595
13.23	0.1595
13.25	0.1595
13.27	0.1595
13.28	0.1595
13.3	0.1595
13.32	0.1595
13.34	0.1595
13.35	0.1595
13.37	0.1595
13.39	0.1595
13.4	0.1595
13.42	0.1595
13.44	0.1595
13.45	0.1595
13.47	0.1595
13.49	0.1595
13.5	0.1595
13.52	0.1595
13.54	0.1595
13.55	0.1595
13.57	0.1595
13.59	0.1595
13.6	0.1595
13.62	0.1595
13.64	0.1595
13.65	0.1595
13.67	0.1595
13.69	0.1595
13.7	0.1595
13.72	0.1595
13.74	0.1595
13.75	0.1595
13.77	0.1595
13.79	0.1595
13.81	0.1595
13.82	0.1595
13.84	0.1595
13.86	0.1595
13.87	0.1595
13.89	0.1595
13.91	0.1595
13.92	0.1595
13.95	0.1595
13.97	0.1594
14.01	0.1593
14.06	0.1589
14.09	0.1586
14.1	0.1584
14.13	0.158
14.15	0.1576
14.19	0.1568
14.24	0.156
14.26	0.1556
14.28	0.1554
14.29	0.1551
14.31	0.1549
14.33	0.1547
14.34	0.1546
14.36	0.1545
14.38	0.1545
14.39	0.1545
14.41	0.1545
14.43	0.1545
14.44	0.1545
14.46	0.1545
14.48	0.1545
14.49	0.1545
14.51	0.1545
14.53	0.1545
14.54	0.1545
14.56	0.1545
14.58	0.1545
14.59	0.1545
14.61	0.1545
14.63	0.1545
14.65	0.1545
14.66	0.1545
14.68	0.1545
14.7	0.1545
14.71	0.1545
14.73	0.1545
14.75	0.1545
14.76	0.1545
14.78	0.1544
14.8	0.1544
14.81	0.1544
14.83	0.1544
14.85	0.1544
14.86	0.1544
14.88	0.1544
14.9	0.1544
14.91	0.1544
14.93	0.1544
14.95	0.1544
14.96	0.1544
14.98	0.1544
15	0.1544
15.01	0.1544
15.03	0.1544
15.05	0.1544
15.06	0.1544
15.08	0.1544
15.1	0.1544
15.12	0.1544
15.13	0.1544
15.15	0.1544
15.17	0.1544
15.19	0.1544
15.21	0.1544
15.23	0.1544
15.26	0.1544
15.28	0.1544
15.3	0.1544
15.32	0.1544
15.33	0.1544
15.35	0.1544
15.37	0.1544
15.38	0.1544
15.4	0.1544
15.42	0.1544
15.43	0.1544
15.45	0.1544
15.47	0.1544
15.48	0.1544
15.5	0.1544
15.52	0.1544
15.54	0.1544
15.55	0.1544
15.57	0.1544
15.59	0.1544
15.6	0.1544
15.62	0.1544
15.64	0.1544
15.65	0.1544
15.67	0.1544
15.69	0.1544
15.7	0.1544
15.72	0.1544
15.74	0.1544
15.75	0.1544
15.77	0.1544
15.79	0.1544
15.8	0.1544
15.82	0.1544
15.84	0.1544
15.85	0.1544
15.87	0.1544
15.89	0.1544
15.9	0.1544
15.92	0.1544
15.95	0.1544
15.97	0.1544
16.01	0.1545
16.04	0.1546
16.06	0.1547
16.07	0.1547
16.09	0.1548
16.12	0.1549
16.16	0.1549
16.19	0.1549
16.21	0.1549
16.23	0.1549
16.25	0.1549
16.28	0.1549
16.3	0.1549
16.33	0.1548
16.36	0.1547
16.38	0.1546
16.41	0.1545
16.43	0.1544
16.45	0.1541
16.47	0.1537
16.48	0.1532
16.51	0.1523
16.54	0.1515
16.55	0.151
16.58	0.1501
16.6	0.1495
16.63	0.1489
16.64	0.1486
16.68	0.1483
16.72	0.1482
16.76	0.1481
16.78	0.1481
16.79	0.1481
16.81	0.1481
16.83	0.1481
16.85	0.1481
16.86	0.1481
16.88	0.1481
16.9	0.1481
16.92	0.1481
16.94	0.1481
16.97	0.1481
16.99	0.148
17.01	0.1479
17.03	0.1477
17.05	0.1474
17.06	0.1471
17.08	0.1465
17.14	0.1447
17.18	0.1431
17.21	0.1422
17.21	0.1423
17.23	0.1415
17.23	0.1415
17.23	0.1415
17.25	0.1411
17.26	0.1409
17.27	0.1407
17.29	0.1405
17.32	0.1403
17.36	0.1403
17.4	0.1403
17.42	0.1404
17.44	0.1405
17.46	0.1406
17.48	0.1407
17.5	0.1409
17.53	0.141
17.55	0.1411
17.57	0.1412
17.64	0.1408
17.66	0.1405
17.7	0.1401
17.72	0.14
17.75	0.14
17.77	0.14
17.79	0.1401
17.8	0.1402
17.82	0.1403
17.84	0.1404
17.85	0.1406
17.87	0.1408
17.89	0.1409
17.9	0.141
17.92	0.1411
17.95	0.1412
17.96	0.1412
18	0.1413
18.03	0.1413
18.05	0.1412
18.07	0.1411
18.08	0.141
18.1	0.1409
18.11	0.1408
18.14	0.1407
18.16	0.1405
18.19	0.1404
18.22	0.1403
18.24	0.1402
18.26	0.1402
18.28	0.1402
18.3	0.1402
18.32	0.1402
18.34	0.1402
18.37	0.1403
18.4	0.1404
18.42	0.1404
18.44	0.1403
18.46	0.1402
18.47	0.14
18.49	0.1398
18.53	0.1392
18.54	0.1389
18.56	0.1386
18.6	0.1376
18.64	0.1366
18.66	0.1362
18.66	0.1363
18.69	0.1358
18.7	0.1355
18.74	0.1351
18.77	0.1351
18.81	0.135
18.83	0.135
18.84	0.135
18.86	0.135
18.88	0.135
18.89	0.135
18.91	0.135
18.93	0.135
18.94	0.135
18.96	0.135
18.98	0.135
18.99	0.135
19.01	0.135
19.03	0.135
19.05	0.135
19.06	0.135
19.08	0.135
19.1	0.1349
19.13	0.1349
19.15	0.1348
19.17	0.1347
19.18	0.1347
19.2	0.1346
19.21	0.1346
19.23	0.1345
19.25	0.1344
19.28	0.1343
19.3	0.1342
19.33	0.134
19.36	0.1336
19.37	0.1334
19.4	0.1331
19.41	0.1328
19.43	0.1326
19.44	0.1324
19.46	0.1322
19.48	0.1319
19.51	0.1317
19.53	0.1315
19.57	0.1312
19.58	0.1311
19.6	0.131
19.62	0.1308
19.64	0.1306
19.68	0.13
19.71	0.1295
19.74	0.129
19.76	0.1284
19.78	0.1278
19.78	0.1279
19.81	0.1268
19.81	0.1268
19.83	0.1263
19.83	0.1263
19.85	0.1254
19.87	0.1249
19.9	0.1241
19.94	0.1236
19.96	0.1235
19.97	0.1235
20	0.1234
20.03	0.1234
20.05	0.1234
20.06	0.1234
20.1	0.1233
20.12	0.1232
20.14	0.1232
20.15	0.1232
20.17	0.1231
20.19	0.1231
20.2	0.1231
20.22	0.1231
20.24	0.1231
20.25	0.1231
20.27	0.1231
20.29	0.1231
20.3	0.1231
20.32	0.1231
20.34	0.1231
20.36	0.1231
20.37	0.1231
20.39	0.1231
20.41	0.1231
20.42	0.1231
20.44	0.1231
20.46	0.1231
20.47	0.1231
20.49	0.1231
20.51	0.1231
20.52	0.1231
20.54	0.1231
20.56	0.1231
20.57	0.1231
20.59	0.1231
20.61	0.1231
20.62	0.1231
20.64	0.1231
20.66	0.1231
20.67	0.1231
20.69	0.1231
20.71	0.1231
20.72	0.1231
20.75	0.1231
20.78	0.123
20.81	0.123
20.84	0.1229
20.87	0.1226
20.89	0.1222
20.91	0.1217
20.93	0.1213
20.96	0.1207
20.97	0.1204
20.99	0.1201
21.01	0.1197
21.03	0.1195
21.06	0.1192
21.08	0.1191
21.12	0.119
21.14	0.1189
21.16	0.1188
21.18	0.1188
21.19	0.1188
21.21	0.1187
21.23	0.1187
21.25	0.1187
21.26	0.1187
21.28	0.1187
21.3	0.1187
21.31	0.1187
21.33	0.1187
21.35	0.1187
21.36	0.1187
21.38	0.1187
21.4	0.1187
21.41	0.1187
21.43	0.1187
21.45	0.1187
21.46	0.1187
21.48	0.1187
21.5	0.1187
21.51	0.1187
21.53	0.1187
21.55	0.1187
21.56	0.1187
21.58	0.1187
21.6	0.1187
21.61	0.1187
21.63	0.1187
21.65	0.1187
21.67	0.1187
21.68	0.1187
21.7	0.1187
21.72	0.1187
21.73	0.1187
21.75	0.1187
21.77	0.1187
21.78	0.1187
21.8	0.1187
21.82	0.1187
21.83	0.1187
21.85	0.1187
21.87	0.1187
21.88	0.1186
21.9	0.1186
21.92	0.1185
21.93	0.1185
21.95	0.1184
21.97	0.1183
21.98	0.1182
22	0.1182
22.02	0.1181
22.03	0.1181
22.05	0.1181
22.08	0.118
22.11	0.1179
22.14	0.1177
22.16	0.1175
22.17	0.1174
22.19	0.1171
22.21	0.1168
22.22	0.1163
22.24	0.1156
22.26	0.115
22.27	0.1143
22.39	0.1101
22.41	0.1097
22.41	0.1097
22.43	0.1093
22.43	0.1093
22.46	0.1089
22.46	0.1089
22.49	0.1085
22.51	0.1082
22.54	0.1078
22.56	0.1074
22.56	0.1075
22.58	0.1072
22.58	0.1072
22.59	0.107
22.61	0.1068
22.63	0.1066
22.7	0.1063
22.74	0.106
22.77	0.1055
22.79	0.1051
22.8	0.1047
22.83	0.1036
22.89	0.1011
22.91	0.1005
22.92	0.1
22.95	0.09932
22.96	0.09898
22.98	0.09875
23.02	0.09858
23.04	0.09854
23.07	0.09852
23.07	0.09852
23.08	0.0985
23.09	0.09848
23.1	0.09848
23.12	0.09843
23.14	0.09838
23.21	0.0983
23.25	0.09825
23.29	0.09825
23.31	0.09823
23.35	0.09813
23.36	0.09796
23.38	0.09766
23.41	0.0973
23.43	0.09699
23.45	0.09689
23.47	0.09681
23.48	0.09685
23.5	0.09697
23.53	0.09734
23.55	0.0976
23.57	0.09782
23.59	0.09797
23.61	0.09806
23.63	0.09811
23.65	0.09815
23.66	0.09816
23.68	0.09817
23.7	0.09817
23.71	0.09817
23.73	0.09817
23.75	0.09816
23.76	0.09816
23.78	0.09816
23.8	0.09816
23.82	0.09816
23.83	0.09816
23.86	0.09816
23.87	0.09815
23.9	0.0981
23.92	0.09804
23.94	0.09797
23.96	0.09784
23.97	0.09768
24	0.09733
24.02	0.097
24.12	0.09542
24.12	0.09542
24.14	0.09511
24.14	0.09514
24.16	0.0949
24.19	0.09448
24.22	0.09392
24.24	0.0935
24.26	0.09306
24.28	0.09248
24.3	0.09198
24.33	0.09135
24.35	0.09079
24.35	0.0908
24.37	0.09049
24.37	0.09049
24.39	0.09028
24.41	0.09006
24.42	0.0899
24.45	0.08972
24.49	0.08954
24.5	0.08949
24.52	0.08947
24.54	0.08946
24.55	0.08946
24.57	0.08946
24.59	0.08946
24.6	0.08945
24.62	0.08945
24.64	0.08945
24.65	0.08945
24.67	0.08945
24.69	0.08945
24.7	0.08945
24.72	0.08944
24.75	0.08944
24.77	0.08946
24.81	0.08956
24.84	0.08966
24.86	0.08976
24.87	0.08983
24.89	0.08989
24.92	0.08998
24.96	0.09003
24.98	0.09004
25	0.09004
25.02	0.09004
25.05	0.09002
25.08	0.08993
25.12	0.0898
25.13	0.08973
25.15	0.08965
25.17	0.08955
25.21	0.08942
25.24	0.0894
25.27	0.0894
25.29	0.0894
25.31	0.08939
25.33	0.08939
25.34	0.08939
25.36	0.08939
25.38	0.08939
25.39	0.08939
25.41	0.08939
25.43	0.08938
25.44	0.08938
25.46	0.08938
25.48	0.08938
25.49	0.08938
25.51	0.08938
25.53	0.08938
25.54	0.08937
25.56	0.08937
25.58	0.08937
25.59	0.08937
25.61	0.08937
25.63	0.08937
25.65	0.08937
25.66	0.08936
25.68	0.08936
25.7	0.08936
25.71	0.08936
25.74	0.08936
25.76	0.08938
25.8	0.08947
25.82	0.08954
25.84	0.08962
25.86	0.08972
25.88	0.08973
25.9	0.08972
25.92	0.08968
25.94	0.08961
25.96	0.08955
25.98	0.08947
26.01	0.08935
26.04	0.08933
26.08	0.08933
26.1	0.08933
26.12	0.08933
26.13	0.08932
26.15	0.08932
26.17	0.08932
26.18	0.08932
26.2	0.08932
26.22	0.08932
26.23	0.08932
26.25	0.08931
26.28	0.08931
26.3	0.08933
26.33	0.08943
26.36	0.08953
26.39	0.08963
26.4	0.0897
26.42	0.08976
26.45	0.08985
26.49	0.0899
26.52	0.08991
26.54	0.08991
26.55	0.08991
26.57	0.0899
26.59	0.0899
26.61	0.0899
26.63	0.0899
26.66	0.08989
26.7	0.0898
26.73	0.08966
26.74	0.08959
26.76	0.08951
26.78	0.08942
26.8	0.08932
26.82	0.0893
26.87	0.08938
26.9	0.08949
26.92	0.08958
26.94	0.08965
26.96	0.08972
26.99	0.0898
27.03	0.08986
27.06	0.08986
27.07	0.08986
27.09	0.08986
27.11	0.08986
27.12	0.08986
27.14	0.08986
27.16	0.08986
27.17	0.08985
27.19	0.08985
27.21	0.08985
27.22	0.08985
27.24	0.08985
27.26	0.08985
27.27	0.08985
27.29	0.08984
27.31	0.08984
27.32	0.08984
27.34	0.08984
27.36	0.08984
27.38	0.08984
27.39	0.08984
27.41	0.08983
27.43	0.08983
27.44	0.08983
27.47	0.08983
27.49	0.08983
27.52	0.08982
27.55	0.08976
27.57	0.08968
27.59	0.08958
27.6	0.08937
27.62	0.08913
27.64	0.08888
27.66	0.0886
27.68	0.08826
27.71	0.08798
27.72	0.08778
27.74	0.08751
27.78	0.0872
27.8	0.08705
27.82	0.08693
27.84	0.08686
27.86	0.08681
27.88	0.08677
27.89	0.08673
27.91	0.08671
27.93	0.0867
27.95	0.0867
27.96	0.0867
27.98	0.0867
28	0.0867
28.01	0.0867
28.03	0.0867
28.05	0.08669
28.06	0.08669
28.08	0.08669
28.1	0.08669
28.11	0.08669
28.13	0.08669
28.15	0.08669
28.16	0.08668
28.18	0.08668
28.2	0.08668
28.21	0.08668
28.23	0.08668
28.25	0.08668
28.27	0.08668
28.28	0.08667
28.3	0.08667
28.32	0.08667
28.33	0.08667
28.35	0.08667
28.37	0.08667
28.38	0.08667
28.4	0.08667
28.42	0.08666
28.43	0.08666
28.45	0.08666
28.47	0.08666
28.48	0.08666
28.5	0.08666
28.52	0.08666
28.53	0.08665
28.55	0.08665
28.57	0.08665
28.58	0.08665
28.6	0.08665
28.62	0.08665
28.63	0.08665
28.65	0.08664
28.67	0.08664
28.69	0.08664
28.7	0.08664
28.72	0.08664
28.74	0.08664
28.75	0.08664
28.77	0.08663
28.79	0.08663
28.8	0.08663
28.82	0.08663
28.84	0.08663
28.85	0.08663
28.87	0.08663
28.89	0.08662
28.9	0.08662
28.92	0.08662
28.94	0.08662
28.95	0.08662
28.97	0.08662
28.99	0.08662
29	0.08661
29.02	0.08661
29.04	0.08661
29.05	0.08661
29.07	0.08661
29.09	0.08661
29.11	0.08661
29.12	0.0866
29.14	0.0866
29.16	0.0866
29.17	0.0866
29.19	0.0866
29.21	0.0866
29.22	0.0866
29.24	0.08659
29.26	0.08659
29.27	0.08659
29.29	0.08659
29.31	0.08659
29.32	0.08659
29.34	0.08659
29.36	0.08658
29.37	0.08658
29.39	0.08658
29.41	0.08658
29.42	0.08658
29.44	0.08658
29.46	0.08658
29.47	0.08657
29.49	0.08657
29.51	0.08657
29.53	0.08657
29.54	0.08657
29.56	0.08657
29.58	0.08657
29.59	0.08656
29.61	0.08656
29.63	0.08656
29.64	0.08656
29.66	0.08656
29.68	0.08656
29.69	0.08656
29.71	0.08655
29.73	0.08655
29.74	0.08655
29.76	0.08655
29.78	0.08655
29.79	0.08655
29.81	0.08655
29.83	0.08654
29.84	0.08654
29.86	0.08654
29.88	0.08654
29.89	0.08654
29.91	0.08654
29.93	0.08654
29.94	0.08653
29.96	0.08653
29.98	0.08653
30	0.08653
30.01	0.08653
30.03	0.08653
30.05	0.08653
30.06	0.08652
30.08	0.08652
30.1	0.08652
30.11	0.08652
30.13	0.08652
30.15	0.08652
30.16	0.08652
30.18	0.08651
30.2	0.08651
30.21	0.08651
30.23	0.08651
30.25	0.08651
30.27	0.08651
30.29	0.08651
30.31	0.08647
30.33	0.0864
30.37	0.08606
30.39	0.08587
30.42	0.08566
30.44	0.08547
30.47	0.08534
30.5	0.08531
30.52	0.08535
30.54	0.08542
30.55	0.08551
30.57	0.0856
30.59	0.08571
30.6	0.0858
30.64	0.08605
30.68	0.08616
30.7	0.08615
30.72	0.08613
30.73	0.08612
30.75	0.08611
30.77	0.08612
30.78	0.08615
30.8	0.08616
30.82	0.08619
30.84	0.0862
30.85	0.08622
30.87	0.08624
30.89	0.08627
30.9	0.08631
30.92	0.08635
30.94	0.08639
30.95	0.08642
30.97	0.08644
30.99	0.08645
31	0.08644
31.02	0.08644
31.04	0.08644
31.05	0.08644
31.07	0.08644
31.09	0.08644
31.1	0.08644
31.12	0.08643
31.14	0.08643
31.15	0.08643
31.17	0.08643
31.19	0.08643
31.2	0.08643
31.22	0.08643
31.24	0.08642
31.26	0.08642
31.27	0.08642
31.29	0.08642
31.31	0.08642
31.32	0.08642
31.34	0.08642
31.36	0.08641
31.37	0.08641
31.39	0.08641
31.41	0.08641
31.42	0.08641
31.44	0.08641
31.46	0.08641
31.47	0.0864
31.49	0.0864
31.51	0.0864
31.52	0.0864
31.54	0.0864
31.56	0.0864
31.57	0.0864
31.59	0.08639
31.61	0.08639
31.62	0.08639
31.64	0.08639
31.66	0.08639
31.67	0.08639
31.69	0.08639
31.71	0.08638
31.73	0.08638
31.74	0.08638
31.76	0.08638
31.78	0.08638
31.79	0.08638
31.81	0.08638
31.83	0.08637
31.84	0.08637
31.86	0.08637
31.88	0.08637
31.89	0.08637
31.91	0.08637
31.93	0.08637
31.94	0.08636
31.96	0.08636
31.98	0.08636
31.99	0.08636
32.01	0.08636
32.03	0.08636
32.04	0.08636
32.06	0.08635
32.08	0.08635
32.09	0.08635
32.11	0.08635
32.13	0.08635
32.15	0.08635
32.16	0.08635
32.18	0.08634
32.2	0.08634
32.21	0.08633
32.23	0.08631
32.25	0.08628
32.26	0.08623
32.28	0.08616
32.3	0.08606
32.31	0.08596
32.33	0.08584
32.35	0.08571
32.37	0.08548
32.39	0.08537
32.43	0.0853
32.47	0.08538
32.49	0.08545
32.51	0.08551
32.53	0.08558
32.55	0.08559
32.59	0.08543
32.62	0.0853
32.64	0.0852
32.66	0.0851
32.68	0.08511
32.71	0.08519
32.75	0.08528
32.76	0.08526
32.78	0.08524
32.8	0.0852
32.82	0.08515
32.87	0.08505
32.89	0.08505
32.97	0.08505
33.01	0.08511
33.03	0.08519
33.05	0.08528
33.07	0.08538
33.09	0.08545
33.1	0.08553
33.12	0.08557
33.14	0.08559
33.15	0.08556
33.18	0.08548
33.2	0.08541
33.23	0.0853
33.25	0.08517
33.29	0.08494
33.3	0.08477
33.32	0.08438
33.34	0.08395
33.38	0.08302
33.41	0.08242
33.43	0.08206
33.45	0.08173
33.47	0.08143
33.48	0.08114
33.5	0.08088
33.52	0.08052
33.55	0.07993
33.57	0.07956
33.59	0.0789
33.61	0.07803
33.62	0.07728
33.65	0.07581
33.68	0.07337
33.71	0.07175
33.73	0.07057
33.75	0.07007
33.76	0.06975
33.78	0.06946
33.81	0.0693
33.83	0.06928
33.85	0.06927
33.87	0.06924
33.89	0.06918
33.92	0.06908
33.95	0.06909
33.98	0.06917
33.99	0.06928
34.01	0.06943
34.03	0.06955
34.06	0.06972
34.07	0.06978
34.1	0.06972
34.12	0.06964
34.14	0.06965
34.16	0.06969
34.18	0.06979
34.19	0.06996
34.21	0.07013
34.23	0.07033
34.25	0.07059
34.28	0.07082
34.31	0.07093
34.33	0.07094
[truncated: 236 more rows]

## Sheet: CheckMate 901 combination PFS
Time (Months)	Probability of Progression Free Survival
0.2337	0.9955
0.2742	0.9955
0.3293	0.9954
0.3792	0.9953
0.424	0.9952
0.4649	0.9948
0.4735	0.9948
0.5046	0.9944
0.5413	0.9938
0.5764	0.9931
0.6461	0.9916
0.691	0.9906
0.7337	0.9894
0.761	0.9885
0.7861	0.9876
0.8077	0.9868
0.8284	0.9859
0.8531	0.9848
0.8704	0.9839
0.8836	0.983
0.895	0.9822
0.9203	0.9808
0.9474	0.9794
0.9798	0.9781
1.041	0.9756
1.062	0.9747
1.096	0.9733
1.123	0.9723
1.148	0.9715
1.186	0.9705
1.221	0.9698
1.29	0.9687
1.337	0.968
1.396	0.9671
1.434	0.9665
1.468	0.9658
1.497	0.9652
1.518	0.9647
1.525	0.9644
1.557	0.9635
1.606	0.9615
1.629	0.9605
1.651	0.9593
1.667	0.9583
1.684	0.9572
1.694	0.9563
1.703	0.9547
1.709	0.9535
1.712	0.9527
1.716	0.9523
1.729	0.9506
1.745	0.9491
1.763	0.9478
1.794	0.946
1.809	0.9451
1.809	0.9451
1.829	0.9441
1.845	0.9433
1.851	0.9429
1.869	0.942
1.886	0.9411
1.934	0.938
1.947	0.9367
1.958	0.9352
1.967	0.9339
1.973	0.9324
1.975	0.9312
1.976	0.9295
1.979	0.9279
1.982	0.9261
1.987	0.9241
1.994	0.9232
2.001	0.9223
2.011	0.9211
2.022	0.9198
2.036	0.9182
2.046	0.9167
2.053	0.9156
2.056	0.9141
2.066	0.9118
2.077	0.9106
2.09	0.9095
2.105	0.9084
2.119	0.9074
2.153	0.9054
2.178	0.9037
2.19	0.9024
2.196	0.9012
2.197	0.8894
2.198	0.8966
2.198	0.8985
2.198	0.8998
2.235	0.8864
2.252	0.8856
2.442	0.8791
2.469	0.8786
2.5	0.8779
2.533	0.8773
2.568	0.8767
2.599	0.8762
2.644	0.8755
2.679	0.8749
2.687	0.8747
2.717	0.8742
2.748	0.8736
2.813	0.8721
2.921	0.8695
2.965	0.8685
2.992	0.868
3.028	0.8673
3.078	0.8666
3.163	0.8658
3.236	0.8653
3.281	0.8649
3.283	0.8648
3.363	0.8639
3.403	0.8631
3.425	0.8623
3.445	0.8615
3.474	0.8597
3.512	0.8565
3.531	0.8549
3.543	0.854
3.559	0.8529
3.58	0.8515
3.601	0.8499
3.612	0.8488
3.622	0.8475
3.631	0.8463
3.644	0.8449
3.66	0.8438
3.699	0.8413
3.749	0.8388
3.796	0.8362
3.81	0.8353
3.825	0.8344
3.931	0.809
3.931	0.81
3.931	0.8111
3.931	0.8121
3.932	0.808
3.932	0.8133
3.934	0.8069
3.935	0.8144
3.936	0.8059
3.938	0.8155
3.939	0.8048
3.943	0.8035
3.943	0.8282
3.944	0.8019
3.945	0.7988
3.945	0.8002
3.946	0.7977
3.947	0.7967
3.948	0.8171
3.95	0.795
3.953	0.7939
3.956	0.7927
3.959	0.7915
3.962	0.7905
3.964	0.7895
3.967	0.7884
3.969	0.7874
3.97	0.7858
3.971	0.7818
3.971	0.783
3.971	0.7847
3.978	0.7799
3.988	0.8258
3.991	0.7787
3.992	0.8249
4.01	0.7778
4.03	0.7771
4.071	0.776
4.171	0.7737
4.204	0.7728
4.221	0.7724
4.229	0.7721
4.257	0.7713
4.262	0.7711
4.301	0.7699
4.331	0.769
4.371	0.7677
4.423	0.766
4.452	0.7651
4.478	0.7643
4.503	0.7636
4.516	0.7633
4.528	0.763
4.565	0.7621
4.579	0.7618
4.615	0.7611
4.646	0.7605
4.692	0.7598
4.735	0.7593
4.79	0.7588
4.829	0.7585
4.903	0.7581
4.996	0.7574
5.033	0.7572
5.074	0.7567
5.107	0.7563
5.149	0.7558
5.2	0.7553
5.255	0.7548
5.289	0.7546
5.304	0.7544
5.323	0.7542
5.355	0.7536
5.387	0.7531
5.426	0.7521
5.446	0.7513
5.501	0.7478
5.511	0.7469
5.526	0.7451
5.537	0.7438
5.539	0.7436
5.548	0.7427
5.556	0.7418
5.577	0.7396
5.586	0.7385
5.597	0.7372
5.606	0.736
5.614	0.7349
5.623	0.7336
5.63	0.7323
5.635	0.7314
5.641	0.7305
5.65	0.7293
5.657	0.7284
5.667	0.7266
5.676	0.7218
5.676	0.7221
5.676	0.7245
5.677	0.7209
5.677	0.7209
5.677	0.7231
5.679	0.7198
5.683	0.7186
5.689	0.7175
5.704	0.7157
5.721	0.7147
5.738	0.7139
5.757	0.7129
5.78	0.7117
5.805	0.7103
5.817	0.7012
5.817	0.7094
5.818	0.6996
5.818	0.7026
5.82	0.698
5.822	0.6966
5.823	0.7045
5.824	0.7081
5.825	0.6957
5.826	0.6948
5.826	0.7061
5.827	0.6911
5.827	0.6932
5.842	0.6879
5.849	0.6862
5.863	0.6854
5.892	0.6839
5.967	0.6804
5.974	0.663
5.974	0.6641
5.977	0.6613
5.978	0.6652
5.984	0.6665
5.99	0.6588
5.993	0.6684
5.998	0.6693
6.001	0.6703
6.003	0.6782
6.004	0.657
6.004	0.6712
6.01	0.675
6.01	0.6761
6.01	0.6772
6.014	0.656
6.041	0.6533
6.055	0.6517
6.065	0.6504
6.07	0.6493
6.089	0.6464
6.109	0.645
6.13	0.6437
6.154	0.6425
6.157	0.6424
6.183	0.641
6.184	0.641
6.234	0.6386
6.281	0.6364
6.314	0.6349
6.314	0.6349
6.33	0.6341
6.344	0.6333
6.345	0.6333
6.363	0.6323
6.399	0.6302
6.417	0.6289
6.438	0.6275
6.47	0.6255
6.505	0.6236
6.533	0.6222
6.565	0.6212
6.617	0.6198
6.664	0.6188
6.716	0.6181
6.77	0.6175
6.815	0.617
6.867	0.6165
6.906	0.6158
6.935	0.6153
6.963	0.6147
6.99	0.6141
7.025	0.613
7.047	0.612
7.064	0.6109
7.072	0.6101
7.073	0.61
7.082	0.6091
7.096	0.6078
7.122	0.6059
7.132	0.6053
7.153	0.6042
7.181	0.6034
7.21	0.6025
7.25	0.6016
7.287	0.6009
7.338	0.6
7.381	0.5991
7.41	0.5985
7.435	0.5978
7.476	0.5963
7.493	0.5875
7.493	0.5886
7.493	0.5895
7.495	0.5866
7.495	0.5909
7.495	0.5949
7.497	0.5851
7.497	0.5923
7.498	0.5822
7.498	0.584
7.498	0.5938
7.522	0.5798
7.529	0.5787
7.533	0.5778
7.54	0.5769
7.548	0.576
7.576	0.5731
7.597	0.5712
7.611	0.5698
7.618	0.5688
7.619	0.5623
7.62	0.5612
7.62	0.5633
7.62	0.5644
7.62	0.5657
7.62	0.5673
7.622	0.5601
7.626	0.5586
7.632	0.5566
7.639	0.5556
7.651	0.5545
7.664	0.5533
7.69	0.5509
7.711	0.5489
7.718	0.5479
7.721	0.5389
7.721	0.541
7.721	0.5421
7.721	0.5434
7.721	0.5451
7.721	0.5469
7.724	0.537
7.728	0.5351
7.73	0.5341
7.733	0.533
7.736	0.5321
7.739	0.5312
7.74	0.5242
7.74	0.5253
7.74	0.5263
7.74	0.5274
7.74	0.5287
7.74	0.5303
7.741	0.523
7.744	0.5216
7.748	0.5192
7.752	0.5179
7.764	0.5157
7.773	0.5144
7.782	0.5131
7.812	0.509
7.821	0.5075
7.826	0.506
7.833	0.5037
7.838	0.5024
7.842	0.5015
7.848	0.5004
7.856	0.499
7.863	0.4981
7.875	0.4967
7.884	0.4956
7.893	0.4944
7.899	0.4933
7.906	0.49
7.906	0.4915
7.909	0.4879
7.911	0.487
7.928	0.4859
7.946	0.4851
7.986	0.4837
8.029	0.4822
8.037	0.4819
8.055	0.4813
8.075	0.4805
8.079	0.4804
8.105	0.4793
8.123	0.4785
8.143	0.4776
8.168	0.4764
8.195	0.4749
8.216	0.4738
8.247	0.4721
8.274	0.4707
8.299	0.4692
8.307	0.468
8.312	0.4665
8.318	0.4654
8.325	0.4645
8.325	0.4645
8.335	0.4636
8.336	0.4636
8.349	0.4623
8.469	0.4575
8.608	0.4538
8.644	0.4524
8.696	0.4505
8.731	0.4496
8.792	0.4488
8.874	0.4482
8.939	0.448
9.047	0.4477
9.083	0.4476
9.188	0.4476
9.271	0.4476
9.369	0.4472
9.407	0.4466
9.441	0.446
9.471	0.4452
9.496	0.4444
9.521	0.4434
9.533	0.4303
9.533	0.4421
9.534	0.4287
9.534	0.4316
9.535	0.4327
9.535	0.4338
9.535	0.4348
9.535	0.4358
9.535	0.437
9.535	0.4382
9.535	0.4395
9.535	0.4412
9.547	0.4267
9.558	0.4256
9.575	0.4242
9.595	0.4228
9.612	0.4213
9.625	0.4201
9.638	0.4189
9.655	0.4173
9.675	0.4159
9.693	0.4147
9.702	0.414
9.72	0.4129
9.732	0.4121
9.742	0.4116
9.755	0.4107
9.758	0.4105
9.764	0.4102
9.776	0.4095
9.776	0.4095
9.782	0.4092
9.814	0.4073
9.993	0.3981
9.994	0.3981
10.17	0.3929
10.35	0.3896
10.41	0.3891
10.49	0.3887
10.56	0.3883
10.64	0.3879
10.68	0.3877
10.73	0.3876
10.78	0.3875
10.85	0.3875
10.89	0.3875
10.93	0.3872
10.96	0.3867
11	0.386
11.03	0.3851
11.06	0.3842
11.08	0.3831
11.09	0.3821
11.1	0.3788
11.1	0.3788
11.1	0.3806
11.12	0.3774
11.14	0.3765
11.18	0.3751
11.2	0.3743
11.22	0.3735
11.24	0.3726
11.27	0.3715
11.32	0.3695
11.33	0.3682
11.34	0.3662
11.34	0.3672
11.35	0.3652
11.36	0.3641
11.36	0.3641
11.37	0.3628
11.38	0.3626
11.39	0.362
11.39	0.362
11.4	0.3613
11.42	0.3603
11.48	0.3574
11.51	0.3561
11.53	0.3554
11.55	0.3545
11.57	0.3537
11.61	0.3521
11.64	0.3514
11.67	0.3504
11.69	0.3498
11.72	0.3492
12.22	0.3435
12.24	0.3432
12.26	0.3429
12.28	0.3424
12.31	0.3414
12.34	0.3405
12.35	0.3402
12.36	0.3397
12.38	0.3388
12.53	0.3332
12.58	0.3323
12.61	0.3317
12.65	0.3312
12.76	0.3298
12.82	0.3291
12.86	0.3286
12.94	0.3278
13.04	0.3267
13.1	0.3261
13.17	0.3255
13.19	0.3254
13.21	0.3252
13.23	0.325
13.27	0.3245
13.33	0.3238
13.37	0.3232
13.43	0.3223
13.53	0.3208
13.64	0.3194
13.64	0.3194
13.68	0.3189
14.04	0.3123
14.04	0.3123
14.28	0.3076
14.32	0.3072
14.39	0.3065
14.43	0.3062
14.47	0.3059
14.52	0.3056
14.57	0.3053
14.62	0.3051
14.73	0.3046
14.8	0.3038
14.84	0.303
14.87	0.3021
14.88	0.3021
14.9	0.3011
14.92	0.3002
14.92	0.3005
14.94	0.2998
14.97	0.2987
15.01	0.2976
15.03	0.297
15.06	0.2964
15.09	0.2958
15.13	0.2954
15.2	0.2949
15.24	0.2947
15.32	0.2945
15.42	0.2942
15.46	0.2941
15.51	0.2938
15.55	0.2936
15.59	0.2934
15.69	0.2928
15.78	0.2923
15.86	0.2918
15.92	0.2914
15.96	0.2912
16.01	0.291
16.01	0.291
16.06	0.2909
16.06	0.2909
16.1	0.2909
16.1	0.2909
16.15	0.2909
16.15	0.2909
16.2	0.2909
16.2	0.2909
16.25	0.2908
16.25	0.2908
16.32	0.2907
16.32	0.2907
16.38	0.2905
16.4	0.2905
16.42	0.2904
16.44	0.2903
16.47	0.2902
16.49	0.2901
16.53	0.2899
16.57	0.2896
16.65	0.2891
17.24	0.2766
17.28	0.2763
17.34	0.276
17.41	0.2756
17.48	0.2754
17.52	0.2752
17.56	0.2751
17.62	0.275
17.67	0.2749
17.75	0.2748
17.83	0.2747
17.89	0.2746
17.92	0.2745
17.99	0.2742
18.05	0.2739
18.1	0.2737
18.2	0.2731
18.26	0.2726
18.29	0.2721
18.4	0.2714
18.44	0.2713
18.48	0.2713
18.52	0.2713
18.57	0.2713
18.61	0.2713
18.65	0.2713
18.7	0.2713
18.75	0.2713
18.82	0.2713
18.82	0.2713
18.85	0.2713
18.85	0.2713
18.89	0.2713
18.89	0.2713
18.94	0.2713
18.94	0.2713
19.01	0.2708
19.06	0.2704
19.08	0.2702
19.08	0.2703
19.11	0.27
19.49	0.2661
19.49	0.2661
19.53	0.2657
19.53	0.2657
19.57	0.2653
19.63	0.2648
19.69	0.2641
19.71	0.264
19.73	0.2637
20.38	0.2557
20.42	0.2555
20.48	0.2551
20.53	0.2548
20.62	0.2545
20.69	0.2545
20.73	0.2545
20.77	0.2545
20.81	0.2546
20.88	0.2546
20.93	0.2545
21	0.2545
21.08	0.2543
21.16	0.2541
21.2	0.2539
21.27	0.2537
21.35	0.2533
21.44	0.2527
21.5	0.2523
21.54	0.2519
21.58	0.2515
21.69	0.2501
21.73	0.2497
21.75	0.2495
21.76	0.2493
21.78	0.2491
21.8	0.2489
22.05	0.2443
22.09	0.2431
22.12	0.2421
22.14	0.2412
22.25	0.2386
22.31	0.2375
22.45	0.2362
22.56	0.2359
22.6	0.2359
22.64	0.2359
22.64	0.2359
22.68	0.2359
22.71	0.2359
22.8	0.2359
22.86	0.2358
22.99	0.2356
23.05	0.2354
23.1	0.2352
23.14	0.235
23.18	0.2348
23.21	0.2345
23.26	0.2342
23.43	0.2334
23.48	0.2335
23.51	0.2336
23.57	0.2338
23.62	0.234
23.67	0.2341
23.72	0.2341
23.77	0.2342
23.81	0.2342
23.85	0.2341
23.91	0.2342
23.95	0.2342
24	0.2342
24.08	0.2341
24.38	0.2299
24.42	0.2296
24.46	0.2293
24.55	0.229
24.6	0.2288
24.67	0.2287
24.74	0.2287
24.78	0.2287
24.85	0.2287
24.89	0.2287
24.97	0.2286
25.02	0.2286
25.09	0.2285
25.14	0.2286
25.19	0.2286
25.25	0.2286
25.33	0.2286
25.39	0.2287
25.48	0.2287
25.52	0.2287
25.56	0.2287
25.6	0.2287
25.64	0.2287
25.68	0.2287
25.72	0.2287
25.76	0.2287
25.8	0.2287
25.84	0.2287
25.88	0.2287
25.93	0.2287
25.97	0.2287
26.01	0.2287
26.05	0.2287
26.09	0.2287
26.13	0.2287
26.17	0.2287
26.21	0.2287
26.25	0.2287
26.29	0.2287
26.33	0.2287
26.37	0.2287
26.42	0.2287
26.46	0.2287
26.5	0.2287
26.54	0.2287
26.58	0.2287
26.62	0.2287
26.66	0.2287
26.7	0.2287
26.74	0.2287
26.78	0.2287
26.82	0.2287
26.87	0.2287
26.91	0.2287
26.95	0.2287
26.99	0.2287
27.05	0.2287
27.1	0.2287
27.17	0.2287
27.22	0.2286
27.31	0.2285
27.38	0.2283
27.43	0.2282
27.43	0.2282
27.43	0.2282
27.47	0.2281
27.47	0.2281
27.47	0.2281
27.51	0.2279
27.51	0.2279
27.55	0.2278
27.57	0.2277
28.14	0.2225
28.21	0.2222
28.26	0.2221
28.32	0.2221
28.39	0.2221
28.44	0.2221
28.5	0.222
28.54	0.222
28.58	0.222
28.62	0.222
28.67	0.222
28.71	0.222
28.75	0.222
28.79	0.222
28.83	0.222
28.87	0.222
28.91	0.222
28.95	0.222
28.99	0.222
29.03	0.222
29.07	0.222
29.11	0.222
29.16	0.222
29.2	0.222
29.24	0.222
29.28	0.222
29.32	0.222
29.36	0.222
29.4	0.222
29.45	0.222
29.51	0.222
29.56	0.222
29.61	0.222
29.65	0.222
29.7	0.222
29.77	0.222
29.81	0.222
29.85	0.222
29.89	0.222
29.93	0.222
29.97	0.222
30.01	0.222
30.06	0.222
30.1	0.222
30.15	0.222
30.2	0.222
30.27	0.222
30.32	0.2219
30.36	0.2215
30.41	0.2206
30.44	0.2201
30.49	0.2188
30.52	0.2181
30.58	0.2167
30.61	0.2162
30.65	0.2156
30.69	0.2152
30.73	0.2151
30.79	0.215
30.83	0.215
30.89	0.2151
30.95	0.2151
30.99	0.215
31.04	0.215
31.11	0.215
31.15	0.2149
31.22	0.2149
31.26	0.2149
31.26	0.2149
31.3	0.2149
31.38	0.2149
31.44	0.215
31.53	0.2149
31.57	0.2149
31.64	0.2149
31.67	0.2148
31.74	0.2148
31.8	0.2148
31.85	0.2148
31.9	0.2148
31.94	0.2148
31.98	0.2148
32.02	0.2148
32.06	0.2148
32.1	0.2147
32.14	0.2147
32.18	0.2146
32.22	0.2145
32.26	0.2144
32.3	0.2144
32.35	0.2143
32.39	0.2143
32.43	0.2143
32.47	0.2144
32.51	0.2144
32.55	0.2146
32.59	0.2147
32.63	0.2149
32.67	0.215
32.71	0.2151
32.75	0.2152
32.8	0.2152
32.84	0.2153
32.88	0.2153
32.92	0.2153
32.98	0.2153
33.03	0.2153
33.09	0.2153
33.16	0.2153
33.23	0.2153
33.28	0.2149
33.32	0.2145
33.35	0.2138
33.38	0.2132
33.4	0.2125
33.42	0.2109
33.43	0.2051
33.43	0.2066
33.43	0.2085
33.43	0.2098
33.44	0.2037
33.48	0.2013
33.51	0.2004
33.54	0.1999
33.6	0.1992
33.64	0.1991
33.72	0.1991
33.77	0.1991
33.82	0.199
33.86	0.199
33.9	0.199
33.94	0.1991
33.98	0.1992
34.02	0.1993
34.06	0.1993
34.1	0.1994
34.14	0.1994
34.19	0.1994
34.23	0.1994
34.27	0.1994
34.31	0.1994
34.35	0.1994
34.39	0.1994
34.43	0.1994
34.47	0.1994
34.51	0.1994
34.55	0.1994
34.59	0.1994
34.64	0.1994
34.68	0.1994
34.72	0.1994
34.76	0.1994
34.8	0.1994
34.84	0.1994
34.88	0.1994
34.92	0.1994
34.96	0.1994
35	0.1994
35.04	0.1994
35.09	0.1994
35.13	0.1994
35.17	0.1994
35.21	0.1994
35.25	0.1994
35.29	0.1994
35.33	0.1994
35.37	0.1994
35.41	0.1994
35.45	0.1994
35.49	0.1994
35.54	0.1994
35.58	0.1994
35.62	0.1994
35.66	0.1994
35.7	0.1994
35.74	0.1994
35.78	0.1994
35.82	0.1995
35.86	0.1996
35.9	0.1996
35.94	0.1996
35.99	0.1996
36.03	0.1996
36.07	0.1995
36.12	0.1995
36.17	0.1994
36.24	0.1995
36.33	0.1996
36.43	0.1998
36.46	0.1998
36.54	0.1999
36.59	0.1999
36.64	0.1999
36.68	0.1999
36.72	0.1999
36.76	0.1999
36.8	0.1999
36.85	0.1999
36.89	0.1999
36.94	0.1998
36.99	0.1998
37.04	0.1997
37.08	0.1996
37.13	0.1995
37.17	0.1994
37.24	0.1994
37.29	0.1994
37.33	0.1994
37.38	0.1994
37.42	0.1994
37.46	0.1994
37.5	0.1994
37.54	0.1994
37.58	0.1994
37.64	0.1994
37.7	0.1994
37.74	0.1993
37.8	0.1992
37.84	0.1991
37.88	0.1991
37.92	0.199
38	0.1989
38.04	0.1989
38.13	0.1989
38.19	0.1989
38.23	0.1989
38.28	0.1989
38.32	0.1989
38.36	0.1989
38.4	0.1989
38.44	0.1989
38.48	0.1989
38.52	0.1989
38.59	0.1989
38.63	0.1989
38.7	0.1989
38.76	0.1989
38.84	0.1988
38.89	0.1985
38.93	0.1982
38.96	0.1978
39.13	0.1928
39.4	0.1883
39.4	0.1883
39.44	0.1883
39.44	0.1883
39.53	0.1882
39.53	0.1882
39.59	0.1881
39.59	0.1881
39.64	0.1881
39.64	0.1881
39.69	0.1881
39.69	0.1881
39.75	0.1882
39.86	0.1884
39.91	0.1885
39.96	0.1885
40.03	0.1886
40.09	0.1885
40.14	0.1885
40.19	0.1885
40.22	0.1885
40.28	0.1885
40.32	0.1886
40.36	0.1886
40.4	0.1886
40.44	0.1886
40.48	0.1886
40.53	0.1886
40.57	0.1886
40.63	0.1885
40.67	0.1885
40.72	0.1883
40.76	0.1883
40.81	0.1882
40.85	0.1881
40.92	0.1881
40.97	0.1881
41.02	0.1881
41.06	0.1881
41.11	0.1881
41.18	0.188
41.22	0.1878
41.26	0.1877
41.3	0.1875
41.35	0.1874
41.39	0.1873
41.48	0.1873
41.54	0.1873
41.63	0.1873
41.67	0.1873
41.71	0.1872
41.75	0.1871
41.79	0.1871
41.83	0.187
41.87	0.187
41.91	0.187
41.96	0.187
42	0.187
42.04	0.187
42.08	0.187
42.12	0.187
42.16	0.187
42.2	0.187
42.24	0.187
42.28	0.187
42.32	0.187
42.36	0.187
42.41	0.187
42.45	0.187
42.49	0.187
42.53	0.187
42.57	0.187
42.61	0.187
42.65	0.187
42.69	0.187
42.73	0.187
42.77	0.187
42.81	0.187
42.86	0.187
42.9	0.187
42.94	0.187
42.98	0.187
43.02	0.187
43.06	0.1869
43.1	0.1868
43.14	0.1867
43.18	0.1867
43.22	0.1866
43.26	0.1865
43.31	0.1865
43.35	0.1865
43.39	0.1865
43.43	0.1865
43.47	0.1865
43.51	0.1865
43.55	0.1865
43.59	0.1865
43.63	0.1865
43.67	0.1865
43.71	0.1865
43.76	0.1865
43.8	0.1865
43.84	0.1865
43.88	0.1865
43.92	0.1865
43.96	0.1865
44	0.1865
44.04	0.1865
44.08	0.1865
44.12	0.1865
44.16	0.1865
44.21	0.1865
44.25	0.1865
44.29	0.1865
44.33	0.1865
44.37	0.1865
44.41	0.1865
44.45	0.1865
44.49	0.1865
44.53	0.1865
44.57	0.1865
44.61	0.1865
44.66	0.1865
44.7	0.1865
44.74	0.1865
44.78	0.1865
44.82	0.1865
44.86	0.1865
44.9	0.1866
44.94	0.1867
44.98	0.1867
45.02	0.1868
45.06	0.1869
45.11	0.187
45.15	0.187
45.19	0.187
45.23	0.187
45.27	0.187
45.31	0.187
45.35	0.187
45.39	0.187
45.43	0.187
45.47	0.187
45.51	0.187
45.56	0.187
45.6	0.187
45.64	0.1871
45.68	0.1871
45.72	0.1871
45.76	0.1872
45.8	0.1873
45.84	0.1873
45.88	0.1874
45.92	0.1874
45.96	0.1875
46.01	0.1875
46.05	0.1875
46.09	0.1876
46.13	0.1876
46.17	0.1876
46.21	0.1876
46.25	0.1876
46.29	0.1876
46.33	0.1876
46.37	0.1876
46.41	0.1876
46.45	0.1876
46.5	0.1876
46.54	0.1876
46.58	0.1876
46.62	0.1876
46.66	0.1876
46.7	0.1876
46.74	0.1876
46.78	0.1876
46.85	0.1876
46.89	0.1876
46.96	0.1876
47.02	0.1877
47.07	0.1878
47.14	0.188
47.2	0.1881
47.23	0.1881
47.29	0.1881
47.37	0.1879
47.41	0.1878
47.45	0.1877
47.52	0.1874
47.57	0.1869
47.61	0.1863
47.64	0.1857
47.68	0.1846
47.71	0.183
47.72	0.181
47.72	0.1819
47.73	0.1792
47.74	0.1779
47.76	0.1748
47.76	0.1757
47.77	0.1724
47.77	0.1738
47.78	0.1713
47.79	0.1699
47.81	0.1682
47.83	0.1673
47.86	0.1666
47.89	0.1659
47.93	0.1652
47.98	0.1648
48.03	0.1645
48.06	0.1644
48.1	0.1644
48.18	0.1644
48.24	0.1644
48.29	0.1644
48.34	0.1644
48.38	0.1644
48.42	0.1644
48.46	0.1644
48.5	0.1644
48.54	0.1644
48.58	0.1644
48.64	0.1644
48.69	0.1644
48.75	0.1644
48.8	0.1644
48.84	0.1641
48.88	0.1634
48.93	0.1626
48.95	0.1618
48.98	0.1611
49	0.1597
49.01	0.1446
49.01	0.1463
49.01	0.1474
49.01	0.149
49.01	0.15
49.01	0.1511
49.01	0.1521
49.01	0.1538
49.01	0.1555
49.01	0.1571
49.01	0.1586
49.02	0.1417
49.02	0.1434
49.06	0.1396
49.08	0.1388
49.1	0.1382
49.15	0.1375
49.21	0.1369
49.26	0.1367
49.34	0.1367
49.39	0.1367
49.44	0.1367
49.48	0.1367
49.52	0.1367
49.56	0.1367
49.6	0.1367
49.64	0.1367
49.68	0.1367
49.72	0.1367
49.77	0.1367
49.81	0.1367
49.85	0.1367
49.89	0.1367
49.93	0.1367
49.97	0.1367
50.01	0.1367
50.05	0.1367
50.09	0.1367
50.13	0.1367
50.17	0.1367
50.22	0.1367
50.26	0.1367
50.3	0.1367
50.34	0.1367
50.38	0.1367
50.42	0.1367
50.46	0.1367
50.5	0.1367
50.54	0.1367
50.58	0.1367
50.62	0.1367
50.66	0.1367
50.71	0.1367
50.75	0.1367
50.79	0.1367
50.83	0.1367
50.87	0.1367
50.91	0.1367
50.95	0.1367
50.99	0.1367
51.03	0.1367
51.07	0.1367
51.11	0.1367
51.16	0.1368
51.2	0.1369
51.24	0.1371
51.28	0.1372
51.32	0.1374
51.36	0.1375
51.4	0.1375
51.44	0.1375
51.48	0.1375
51.52	0.1374
51.56	0.1373
51.61	0.1372
51.65	0.137
51.69	0.137
51.75	0.1371
51.82	0.1372
51.87	0.1373
51.95	0.1372
52.01	0.1371
52.06	0.1369
52.1	0.1368
52.14	0.1367
52.18	0.1367
52.22	0.1367
52.26	0.1367
52.3	0.1367
52.34	0.1367
52.38	0.1367
52.42	0.1367
52.46	0.1367
52.51	0.1367
52.55	0.1367
52.59	0.1367
52.63	0.1367
52.67	0.1368
52.71	0.1369
52.75	0.1369
52.79	0.1369
52.83	0.1369
52.87	0.1369
52.91	0.1369
52.96	0.1368
53	0.1367
53.04	0.1367
53.08	0.1367
53.12	0.1367
53.16	0.1367
53.2	0.1367
53.24	0.1367
53.28	0.1367
53.32	0.1367
53.36	0.1367
53.41	0.1367
53.45	0.1367
53.49	0.1367
53.53	0.1367
53.57	0.1367
53.61	0.1367
53.65	0.1367
53.69	0.1367
53.73	0.1367
53.77	0.1367
53.81	0.1367
53.86	0.1367
53.9	0.1367
53.94	0.1367
53.98	0.1367
54.02	0.1367
54.06	0.1367
54.1	0.1367
54.14	0.1367
54.18	0.1367
54.22	0.1367
54.26	0.1367
54.31	0.1367
54.35	0.1367
54.39	0.1367
54.43	0.1367
54.47	0.1367
54.51	0.1367
54.55	0.1367
54.59	0.1367
54.63	0.1367
54.67	0.1367
54.71	0.1367
54.76	0.1367
54.8	0.1367
54.84	0.1367
54.88	0.1367
54.92	0.1367
54.96	0.1367
55	0.1367
55.04	0.1367
55.08	0.1367
55.12	0.1367
55.16	0.1367
55.2	0.1367
55.25	0.1367
55.29	0.1367
55.33	0.1367
55.37	0.1367
55.41	0.1367
55.45	0.1367
55.5	0.1367
55.58	0.1367

## Sheet: CheckMate 901 combination IPD
Time (Months)	Event
0.117	0
0.234	1
0.274	1
0.354	0
0.5585	0
0.691	1
0.7475	0
0.761	1
0.853	1
0.92	1
0.9335	0
0.98	1
1.06	1
1.135	0
1.19	1
1.315	0
1.34	1
1.485	0
1.53	1
1.63	1
1.67	1
1.685	0
1.71	1
1.73	1
1.76	1
1.83	1
1.88	0
1.89	1
1.95	1
1.97	1
1.98	1
1.99	1
1.99	1
2.02	1
2.05	1
2.06	1
2.065	0
2.09	1
2.12	1
2.19	1
2.2	1
2.24	1
2.24	1
2.24	1
2.24	1
2.245	0
2.345	0
2.44	1
2.44	1
2.6	1
2.62	0
2.81	1
2.865	0
2.96	1
3.01	0
3.2	0
3.24	1
3.38	0
3.43	1
3.51	1
3.53	1
3.57	0
3.6	1
3.62	1
3.66	1
3.7	1
3.725	0
3.8	1
3.83	1
3.93	1
3.93	1
3.93	1
3.93	1
3.93	1
3.93	1
3.935	0
3.94	1
3.95	1
3.95	1
3.96	1
3.96	1
4.01	1
4.01	1
4.01	1
4.01	1
4.03	1
4.12	0
4.2	1
4.3	1
4.315	0
4.42	1
4.49	0
4.52	1
4.67	0
4.73	1
4.865	0
5.05	0
5.2	1
5.225	0
5.43	1
5.44	0
5.5	1
5.54	1
5.58	1
5.6	1
5.625	0
5.63	1
5.65	1
5.68	1
5.68	1
5.69	1
5.72	1
5.81	1
5.815	0
5.82	1
5.82	1
5.83	1
5.83	1
5.84	1
5.84	1
5.86	1
5.97	1
5.97	1
5.97	1
5.97	1
6.04	1
6.04	1
6.04	1
6.04	1
6.06	1
6.09	1
6.13	1
6.23	1
6.28	1
6.36	1
6.38	0
6.42	1
6.5	1
6.56	1
6.77	1
6.79	0
6.99	1
7.07	1
7.12	1
7.165	0
7.21	1
7.38	1
7.49	1
7.49	1
7.5	1
7.52	1
7.52	1
7.545	0
7.55	1
7.6	1
7.62	1
7.62	1
7.63	1
7.64	1
7.66	1
7.71	1
7.72	1
7.73	1
7.73	1
7.73	1
7.74	1
7.75	1
7.75	1
7.75	1
7.77	1
7.81	1
7.83	1
7.84	1
7.86	1
7.89	1
7.91	1
7.93	1
7.94	0
7.99	1
8.08	1
8.17	1
8.25	1
8.31	1
8.32	1
8.325	0
8.47	1
8.47	1
8.64	1
8.715	0
8.79	1
9.135	0
9.47	1
9.485	0
9.53	1
9.53	1
9.55	1
9.55	1
9.58	1
9.61	1
9.66	1
9.72	1
9.78	1
9.9	0
9.99	1
9.99	1
10.2	1
10.2	1
10.3	0
10.5	1
10.65	0
11.05	0
11.1	1
11.1	1
11.2	1
11.3	1
11.3	1
11.4	1
11.45	0
11.5	1
11.5	1
11.7	1
11.95	0
12.2	1
12.2	1
12.5	1
12.5	1
12.8	1
12.85	0
13.1	1
13.45	0
13.5	1
14	1
14	1
14.15	0
14.3	1
14.75	0
14.8	1
15	1
15.2	1
15.45	0
16.05	0
16.4	1
16.9	0
17.2	1
17.2	1
17.3	1
17.35	0
18.4	1
18.65	0
19.3	0
19.5	1
20.05	0
20.4	1
20.4	1
20.65	0
21.35	0
21.6	1
21.95	0
22.1	1
22.2	1
22.65	0
23.1	1
23.35	0
24.5	1
24.65	0
25.35	0
25.95	0
26.65	0
27.35	0
27.85	0
28.1	1
28.65	0
29.35	0
30.55	0
30.6	1
31.15	0
31.75	0
32.35	0
32.95	0
33.5	1
33.55	0
33.6	1
34.15	0
34.75	0
35.35	0
36.75	0
37.45	0
38.25	0
38.95	0
39.4	1
39.75	0
40.45	0
41.25	0
43.15	0
44.35	0
45.55	0
46.75	0
47.9	1
49.1	1
49.15	0
50.35	0
51.55	0
52.75	0
54.75	0

## Sheet: CheckMate 901 gem-cis PFS
Time (Months)	Probability of Progression Free Survival
0.07311	1
0.2392	0.9925
0.372	0.9858
0.5048	0.9791
0.6276	0.9747
0.6413	0.9736
0.6575	0.9721
0.658	0.9721
0.6791	0.9705
0.6886	0.9698
0.6927	0.9695
0.7031	0.969
0.7479	0.9671
0.7811	0.9659
0.8284	0.9647
0.8579	0.9641
0.8891	0.9636
0.9223	0.963
0.9616	0.9624
1.009	0.962
1.112	0.9609
1.168	0.96
1.216	0.9589
1.269	0.957
1.303	0.9554
1.324	0.9545
1.37	0.9523
1.403	0.9508
1.441	0.9491
1.453	0.9482
1.454	0.9461
1.457	0.9447
1.457	0.9474
1.464	0.9435
1.491	0.9415
1.544	0.9387
1.568	0.9375
1.595	0.9363
1.623	0.935
1.65	0.934
1.728	0.9308
1.762	0.9289
1.782	0.9278
1.799	0.9267
1.81	0.9258
1.822	0.9248
1.835	0.9191
1.837	0.9232
1.84	0.9175
1.849	0.9165
1.859	0.9155
1.877	0.914
1.949	0.9094
1.962	0.9084
1.978	0.9072
1.998	0.9055
2.02	0.9036
2.031	0.9026
2.039	0.9014
2.045	0.8998
2.048	0.8985
2.05	0.8973
2.053	0.8957
2.056	0.8937
2.058	0.8922
2.061	0.8908
2.065	0.8892
2.068	0.8883
2.072	0.8872
2.074	0.8763
2.106	0.8394
2.123	0.8694
2.133	0.8683
2.134	0.8576
2.134	0.8576
2.135	0.8566
2.135	0.8566
2.135	0.8591
2.135	0.8591
2.135	0.8676
2.137	0.8545
2.137	0.8545
2.137	0.8608
2.137	0.8608
2.139	0.8622
2.14	0.8668
2.141	0.8524
2.141	0.8524
2.141	0.8634
2.141	0.8647
2.141	0.8647
2.142	0.8655
2.145	0.8513
2.148	0.8505
2.151	0.8438
2.152	0.8501
2.155	0.8496
2.157	0.8492
2.163	0.8484
2.239	0.8349
2.372	0.8316
2.564	0.8296
2.595	0.8291
2.676	0.8281
2.763	0.8277
2.833	0.8276
2.902	0.8275
2.958	0.8275
3.028	0.8275
3.097	0.8275
3.136	0.8275
3.19	0.8274
3.226	0.8273
3.265	0.8269
3.302	0.8264
3.334	0.8258
3.38	0.8248
3.413	0.8239
3.439	0.8228
3.456	0.822
3.456	0.822
3.475	0.8206
3.487	0.8192
3.493	0.8183
3.504	0.8171
3.509	0.8162
3.517	0.8149
3.527	0.8132
3.538	0.8112
3.544	0.8095
3.552	0.8081
3.553	0.8077
3.565	0.8068
3.567	0.8064
3.593	0.8048
3.622	0.8032
3.645	0.8019
3.662	0.8011
3.694	0.7996
3.711	0.7987
3.725	0.7977
3.733	0.7968
3.745	0.7955
3.762	0.7932
3.77	0.7917
3.777	0.7901
3.788	0.788
3.788	0.788
3.805	0.7867
3.812	0.7863
3.826	0.7855
3.85	0.7846
3.871	0.7839
3.904	0.7829
3.99	0.7806
4.022	0.7795
4.04	0.7782
4.049	0.7776
4.052	0.7774
4.065	0.7762
4.077	0.7748
4.087	0.7737
4.097	0.7726
4.103	0.7718
4.113	0.7705
4.115	0.7702
4.127	0.7686
4.136	0.7674
4.145	0.7661
4.154	0.7648
4.161	0.7637
4.167	0.7627
4.173	0.7611
4.175	0.7602
4.178	0.7584
4.182	0.7568
4.186	0.7556
4.191	0.7547
4.199	0.7537
4.213	0.7524
4.238	0.7503
4.267	0.7478
4.282	0.7463
4.292	0.7453
4.304	0.744
4.313	0.7426
4.321	0.741
4.328	0.7393
4.334	0.7381
4.339	0.7357
4.344	0.7337
4.346	0.7334
4.353	0.7323
4.353	0.7323
4.361	0.7312
4.376	0.7293
4.387	0.7279
4.387	0.7279
4.397	0.7264
4.401	0.726
4.407	0.7249
4.407	0.7249
4.415	0.7233
4.415	0.7233
4.419	0.7189
4.422	0.7213
4.425	0.7205
4.619	0.7147
4.818	0.7097
4.999	0.7074
5.024	0.7066
5.053	0.7058
5.065	0.7054
5.092	0.7047
5.108	0.7042
5.148	0.7032
5.252	0.7002
5.297	0.6988
5.347	0.6972
5.41	0.6945
5.424	0.6934
5.425	0.6932
5.43	0.6923
5.432	0.6912
5.438	0.6896
5.441	0.6884
5.445	0.6871
5.452	0.6848
5.46	0.6833
5.469	0.6819
5.48	0.6804
5.487	0.6795
5.497	0.6783
5.505	0.6775
5.514	0.6765
5.522	0.6753
5.528	0.6744
5.534	0.6727
5.539	0.6706
5.541	0.6682
5.544	0.6663
5.55	0.6644
5.553	0.6635
5.56	0.6618
5.567	0.6602
5.577	0.6586
5.584	0.6575
5.594	0.6563
5.604	0.6554
5.625	0.6535
5.644	0.6523
5.662	0.6513
5.686	0.6499
5.713	0.6483
5.731	0.6469
5.739	0.646
5.742	0.636
5.742	0.6374
5.742	0.6387
5.803	0.6135
5.805	0.6121
5.807	0.6159
5.81	0.6172
5.816	0.6096
5.822	0.6086
5.823	0.6208
5.826	0.6217
5.826	0.629
5.828	0.6076
5.831	0.6227
5.832	0.6067
5.832	0.6067
5.835	0.6237
5.836	0.6058
5.836	0.6258
5.837	0.6249
5.839	0.6048
5.843	0.6035
5.845	0.6023
5.849	0.599
5.852	0.598
5.86	0.5967
5.87	0.5951
5.877	0.5942
5.886	0.5931
5.897	0.5917
5.898	0.5917
5.912	0.59
5.93	0.5878
5.942	0.5856
5.949	0.5842
5.953	0.5832
5.955	0.5823
5.957	0.581
5.958	0.5801
5.959	0.5786
5.959	0.5794
5.96	0.5769
5.96	0.5773
5.96	0.5781
5.961	0.5754
5.961	0.5754
5.962	0.5741
5.962	0.5741
5.968	0.5718
5.968	0.5718
5.973	0.5698
5.973	0.5698
5.98	0.5684
5.98	0.5684
5.991	0.5669
5.991	0.5669
6.001	0.5659
6.035	0.5629
6.18	0.5548
6.255	0.5515
6.389	0.5509
6.566	0.5487
6.743	0.5464
6.794	0.5442
6.814	0.5435
6.834	0.5426
6.854	0.5417
6.873	0.5407
6.888	0.5398
6.901	0.539
6.906	0.5379
6.916	0.5358
6.918	0.5354
6.932	0.5345
6.935	0.5341
6.957	0.5332
6.984	0.5322
7.017	0.5315
7.07	0.5305
7.107	0.5298
7.197	0.5279
7.229	0.5271
7.256	0.5262
7.287	0.5247
7.29	0.5119
7.3	0.5207
7.301	0.5234
7.302	0.5197
7.303	0.5223
7.305	0.5181
7.312	0.517
7.32	0.516
7.359	0.505
7.381	0.5041
7.45	0.5008
7.452	0.4811
7.452	0.4821
7.452	0.4831
7.452	0.4841
7.452	0.4957
7.452	0.4975
7.452	0.4986
7.453	0.4852
7.453	0.4997
7.454	0.4862
7.455	0.48
7.456	0.4871
7.457	0.4888
7.46	0.479
7.468	0.478
7.475	0.4769
7.481	0.4759
7.486	0.4748
7.49	0.4735
7.491	0.4723
7.495	0.4705
7.503	0.4693
7.515	0.4684
7.53	0.4675
7.558	0.4663
7.591	0.465
7.623	0.4637
7.65	0.462
7.659	0.461
7.67	0.4597
7.678	0.4585
7.685	0.4574
7.69	0.4564
7.693	0.4554
7.695	0.4543
7.698	0.4533
7.7	0.4523
7.703	0.4512
7.707	0.4502
7.709	0.4492
7.712	0.4482
7.713	0.4471
7.714	0.4461
7.715	0.4362
7.715	0.4379
7.715	0.4389
7.715	0.4399
7.715	0.441
7.715	0.442
7.715	0.443
7.715	0.4441
7.715	0.4451
7.718	0.435
7.727	0.4326
7.729	0.4313
7.73	0.4299
7.739	0.4283
7.751	0.4275
7.772	0.4262
7.862	0.4201
7.87	0.4191
7.877	0.4181
7.879	0.4181
7.882	0.4172
7.886	0.4162
7.892	0.415
7.909	0.4129
7.925	0.4113
7.938	0.4101
7.947	0.4092
7.962	0.4075
7.981	0.4054
7.99	0.4045
7.999	0.4036
8.022	0.4012
8.039	0.3993
8.059	0.3974
8.073	0.3963
8.086	0.3954
8.106	0.3939
8.126	0.3926
8.145	0.3913
8.184	0.3889
8.204	0.3873
8.212	0.3864
8.224	0.3853
8.242	0.3844
8.266	0.3833
8.295	0.3825
8.403	0.3799
8.439	0.379
8.479	0.3777
8.502	0.3769
8.517	0.3761
8.541	0.3745
8.559	0.3736
8.584	0.3726
8.608	0.3718
8.637	0.3711
8.74	0.3691
8.773	0.3684
8.806	0.3676
8.838	0.3667
8.88	0.3653
8.903	0.3637
8.918	0.3624
8.93	0.3615
8.942	0.3606
8.962	0.3595
9.042	0.3558
9.096	0.3542
9.122	0.3534
9.163	0.3521
9.198	0.3509
9.224	0.3497
9.248	0.3486
9.257	0.3476
9.264	0.3453
9.264	0.3462
9.265	0.342
9.265	0.3435
9.266	0.3403
9.267	0.3385
9.282	0.3366
9.316	0.3354
9.342	0.3346
9.369	0.3341
9.451	0.3325
9.503	0.3316
9.541	0.3307
9.565	0.3301
9.592	0.3293
9.614	0.3284
9.628	0.3273
9.631	0.3263
9.634	0.3203
9.638	0.3224
9.642	0.3184
9.663	0.317
9.872	0.308
9.913	0.3063
9.929	0.3054
9.948	0.3043
9.964	0.3031
9.974	0.3023
9.999	0.3005
10.02	0.2995
10.04	0.2986
10.07	0.2978
10.1	0.2972
10.18	0.2958
10.22	0.295
10.25	0.2944
10.27	0.2937
10.31	0.2926
10.33	0.2919
10.35	0.2908
10.37	0.2891
10.39	0.288
10.41	0.287
10.44	0.2861
10.46	0.2854
10.49	0.2848
10.51	0.2845
10.55	0.2841
10.55	0.2841
10.58	0.2839
10.65	0.2835
10.71	0.2833
10.78	0.283
10.85	0.2826
10.89	0.2822
10.93	0.2816
10.98	0.2805
11.01	0.2797
11.05	0.2785
11.08	0.2772
11.1	0.2721
11.1	0.2733
11.1	0.2748
11.1	0.276
11.12	0.2654
11.12	0.2677
11.13	0.2645
11.14	0.2636
11.21	0.2602
11.28	0.2572
11.29	0.2562
11.31	0.2551
11.32	0.2537
11.33	0.2521
11.34	0.2443
11.34	0.2459
11.34	0.2479
11.34	0.2487
11.34	0.2504
11.35	0.2384
11.35	0.2395
11.35	0.2405
11.35	0.2415
11.35	0.2426
11.36	0.232
11.36	0.2333
11.36	0.2356
11.36	0.2368
11.37	0.2298
11.37	0.2311
11.4	0.2281
11.42	0.2272
11.45	0.2261
11.49	0.2246
11.57	0.2224
11.6	0.2218
11.66	0.2207
11.7	0.2202
11.73	0.2198
11.76	0.2193
11.8	0.219
11.97	0.218
12.01	0.2177
12.05	0.2174
12.24	0.2147
12.29	0.2136
12.32	0.2128
12.37	0.2115
12.41	0.2105
12.44	0.2099
12.48	0.2089
12.52	0.2083
12.61	0.2073
12.68	0.207
12.72	0.2068
12.78	0.2066
12.85	0.2063
12.9	0.206
12.94	0.2056
12.97	0.205
13.01	0.2041
13.03	0.2035
13.07	0.2021
13.09	0.2012
13.11	0.1997
13.14	0.1976
13.16	0.1968
13.19	0.1959
13.25	0.1949
13.3	0.1943
13.36	0.1937
13.4	0.1934
13.45	0.1932
13.49	0.1932
13.53	0.1932
13.57	0.1932
13.61	0.1932
13.65	0.1932
13.7	0.1932
13.75	0.1932
13.79	0.1932
13.86	0.193
13.91	0.1924
13.95	0.192
13.96	0.1918
14.01	0.1913
14.01	0.1914
14.05	0.191
14.05	0.191
14.39	0.185
14.42	0.1841
14.46	0.1828
14.48	0.1819
14.49	0.1811
14.51	0.1799
14.54	0.1781
14.58	0.1758
14.6	0.1746
14.63	0.1739
14.66	0.1732
14.77	0.1719
14.83	0.1716
14.89	0.1715
14.97	0.171
15.06	0.1702
15.1	0.1699
15.16	0.1694
15.2	0.169
15.26	0.1685
15.37	0.1676
15.41	0.1673
15.44	0.167
15.5	0.1664
15.57	0.166
15.62	0.1659
15.67	0.1658
15.73	0.1657
15.79	0.1654
15.85	0.1648
15.89	0.1641
15.9	0.1639
15.93	0.1634
15.99	0.1625
16.16	0.16
16.21	0.1592
16.26	0.1587
16.29	0.1582
16.33	0.1577
16.37	0.1571
16.42	0.1561
16.56	0.153
16.59	0.1525
16.63	0.1519
16.71	0.151
16.78	0.1508
16.83	0.1507
16.88	0.1506
16.93	0.1506
17	0.1506
17.08	0.1505
17.11	0.1504
17.15	0.15
17.19	0.1495
17.22	0.1486
17.25	0.1478
17.27	0.147
17.3	0.1458
17.32	0.145
17.33	0.1439
17.35	0.1428
17.37	0.1415
17.39	0.1408
17.43	0.1395
17.47	0.1385
17.51	0.1375
17.55	0.1368
17.64	0.1353
17.69	0.1347
17.73	0.134
17.78	0.1329
17.8	0.1323
17.83	0.1314
17.87	0.1302
17.9	0.1293
17.93	0.1283
17.96	0.1268
17.98	0.1258
18.01	0.1244
18.06	0.1222
18.08	0.1215
18.11	0.1207
18.14	0.1201
18.24	0.119
18.29	0.1189
18.34	0.1188
18.41	0.1187
18.48	0.1187
18.52	0.1187
18.56	0.1187
18.6	0.1187
18.64	0.1187
18.68	0.1187
18.72	0.1187
18.76	0.1187
18.8	0.1187
18.84	0.1187
18.88	0.1187
18.93	0.1187
18.99	0.1187
19.04	0.1187
19.11	0.1187
19.18	0.1186
19.24	0.1184
19.3	0.1182
19.35	0.118
19.59	0.1156
19.62	0.115
19.66	0.1145
19.7	0.1138
19.73	0.1133
19.77	0.1128
19.8	0.1121
19.84	0.1115
19.87	0.1109
19.9	0.1104
19.92	0.1101
19.93	0.1099
19.99	0.109
20.04	0.1083
20.07	0.1079
20.1	0.1073
20.13	0.1068
20.16	0.1063
20.2	0.1056
20.23	0.105
20.3	0.1041
20.35	0.1036
20.42	0.1033
20.54	0.103
20.58	0.103
20.63	0.1028
20.64	0.1028
20.66	0.1024
20.68	0.1023
20.7	0.1017
20.73	0.101
20.76	0.1002
20.78	0.09953
20.82	0.09848
20.85	0.09768
20.88	0.09697
20.94	0.09607
21.03	0.09552
21.08	0.09536
21.15	0.09517
21.21	0.09507
21.26	0.09505
21.3	0.09504
21.34	0.09504
21.38	0.09504
21.42	0.09504
21.46	0.09504
21.5	0.09504
21.54	0.09504
21.58	0.09504
21.62	0.09504
21.66	0.09504
21.71	0.09504
21.75	0.09504
21.79	0.09504
21.83	0.09504
21.87	0.09504
21.91	0.09504
21.98	0.09504
22.02	0.09504
22.1	0.09505
22.18	0.09513
22.22	0.0952
22.29	0.09532
22.33	0.0954
22.37	0.09548
22.41	0.09555
22.45	0.09558
22.51	0.09564
22.57	0.09572
22.64	0.09573
22.68	0.09567
22.73	0.09559
22.78	0.09547
22.84	0.09531
22.88	0.09519
22.96	0.09505
23.03	0.09504
23.1	0.09504
23.14	0.09504
23.18	0.09504
23.24	0.09504
23.29	0.09504
23.37	0.09505
23.45	0.09512
23.52	0.09524
23.56	0.09537
23.62	0.09552
23.66	0.09567
23.72	0.09584
23.76	0.09596
23.81	0.09604
23.86	0.09607
23.91	0.09607
23.96	0.09605
24.03	0.09601
24.07	0.09597
24.1	0.09586
24.15	0.09572
24.19	0.0956
24.25	0.0954
24.33	0.09518
24.37	0.09511
24.44	0.09505
24.49	0.09504
24.54	0.09504
24.6	0.09504
24.68	0.09499
24.72	0.09484
24.76	0.0945
24.8	0.09366
24.83	0.0928
24.88	0.09144
24.91	0.09058
24.94	0.08947
24.97	0.08862
25	0.08791
25.07	0.08683
25.16	0.08627
25.21	0.0861
25.28	0.08592
25.34	0.08582
25.39	0.08579
25.43	0.08578
25.47	0.08578
25.51	0.08578
25.55	0.08578
25.59	0.08578
25.63	0.08578
25.67	0.08578
25.71	0.08578
25.75	0.08578
25.79	0.08578
25.84	0.08578
25.88	0.08578
25.92	0.08578
25.96	0.08578
26	0.08578
26.04	0.08578
26.08	0.08578
26.12	0.08578
26.16	0.08578
26.2	0.08578
26.24	0.08578
26.29	0.08578
26.33	0.08578
26.37	0.08578
26.41	0.08578
26.45	0.08578
26.51	0.08578
26.56	0.08578
26.64	0.08578
26.68	0.08578
26.74	0.08578
26.81	0.08578
26.87	0.08578
26.91	0.08578
26.99	0.08578
27.06	0.08578
27.1	0.08578
27.14	0.08578
27.19	0.08578
27.23	0.08578
27.27	0.08578
27.31	0.08578
27.35	0.08578
27.39	0.08578
27.43	0.08578
27.47	0.08578
27.51	0.08578
27.55	0.08578
27.59	0.08578
27.64	0.08578
27.68	0.08578
27.72	0.08578
27.76	0.08578
27.8	0.08578
27.84	0.08578
27.88	0.08578
27.92	0.08578
27.96	0.08578
28.03	0.08578
28.07	0.08579
28.16	0.08586
28.21	0.08591
28.24	0.08598
28.29	0.08609
28.34	0.08624
28.4	0.08641
28.46	0.08661
28.51	0.08672
28.55	0.08675
28.61	0.0868
28.67	0.08681
28.72	0.08678
28.77	0.0867
28.81	0.08659
28.89	0.08635
28.95	0.08617
29	0.08602
29.04	0.08593
29.12	0.08582
29.16	0.08579
29.24	0.08578
29.31	0.08578
29.35	0.08578
29.39	0.08578
29.43	0.08578
29.48	0.08578
29.52	0.08578
29.56	0.08578
29.6	0.08578
29.64	0.08578
29.68	0.08578
29.72	0.08578
29.76	0.08578
29.8	0.08578
29.84	0.08578
29.88	0.08578
29.93	0.08578
29.97	0.08578
30.01	0.08578
30.05	0.08578
30.11	0.08578
30.16	0.08579
30.25	0.08586
30.29	0.08591
30.33	0.08598
30.38	0.08609
30.43	0.08624
30.47	0.08639
30.48	0.08639
30.52	0.08655
30.53	0.08659
30.59	0.08677
30.62	0.0869
30.69	0.08709
30.73	0.08719
30.77	0.08725
30.83	0.08723
30.88	0.08713
30.94	0.08696
30.98	0.08681
31.02	0.08667
31.08	0.08641
31.12	0.08627
31.16	0.08614
31.21	0.08602
31.25	0.08593
31.32	0.08582
31.37	0.08579
31.45	0.08578
31.52	0.08578
31.56	0.08578
31.6	0.08578
31.64	0.08578
31.68	0.08578
31.73	0.08578
31.77	0.08578
31.81	0.08578
31.85	0.08578
31.89	0.08578
31.93	0.08578
31.97	0.08578
32.01	0.08578
32.05	0.08578
32.09	0.08578
32.13	0.08578
32.18	0.08578
32.22	0.08578
32.26	0.08578
32.3	0.08578
32.34	0.08578
32.38	0.08578
32.42	0.08578
32.46	0.08578
32.5	0.08578
32.54	0.08578
32.58	0.08578
32.63	0.08578
32.67	0.08578
32.71	0.08578
32.75	0.08578
32.79	0.08578
32.83	0.08578
32.87	0.08578
32.91	0.08578
32.95	0.08578
32.99	0.08578
33.03	0.08578
33.07	0.08578
33.12	0.08578
33.16	0.08578
33.2	0.08578
33.24	0.08578
33.28	0.08578
33.32	0.08578
33.36	0.08578
33.4	0.08578
33.44	0.08578
33.48	0.08578
33.52	0.08578
33.57	0.08578
33.61	0.08578
33.65	0.08578
33.69	0.08578
33.73	0.08578
33.77	0.08578
33.81	0.08578
33.85	0.08578
33.89	0.08578
33.93	0.08578
33.97	0.08578
34.02	0.08578
34.06	0.08578
34.1	0.08578
34.14	0.08578
34.18	0.08578
34.24	0.08578
34.29	0.08578
34.35	0.08578
34.42	0.08578
34.49	0.08577
34.54	0.08554
34.6	0.08478
34.63	0.0841
34.66	0.08347
34.68	0.0823
34.7	0.0815
34.71	0.08045
34.72	0.0783
34.72	0.07956
34.79	0.07419
34.81	0.0735
34.85	0.07297
34.9	0.07255
34.96	0.07242
35	0.07242
35.07	0.07242
35.13	0.07242
35.2	0.07242
35.24	0.07242
35.28	0.07242
35.32	0.07242
35.36	0.07242
35.41	0.07242
35.45	0.07242
35.49	0.07242
35.53	0.07242
35.57	0.07242
35.61	0.07242
35.65	0.07242
35.69	0.07242
35.73	0.07242
35.8	0.07242
35.84	0.07242
35.91	0.07242
35.97	0.07242
36.04	0.07241
36.08	0.07227
36.12	0.07198
36.16	0.07126
36.19	0.07072
36.22	0.06966
36.27	0.06709
36.28	0.06615
36.28	0.06615
36.29	0.06507
36.3	0.06292
36.32	0.06176
36.34	0.06072
36.43	0.05864
36.47	0.058
36.51	0.05751
36.55	0.05718
36.62	0.05701
36.67	0.057
36.71	0.057
36.75	0.057
36.8	0.057
36.84	0.057
36.88	0.057
36.92	0.057
36.96	0.057
37	0.057
37.04	0.057
37.08	0.057
37.12	0.057
37.16	0.057
37.2	0.057
37.25	0.05703
37.32	0.05713
37.4	0.0573
37.45	0.05742
37.55	0.05749
37.6	0.0574
37.63	0.05731
37.67	0.05723
37.71	0.05712
37.76	0.05705
37.81	0.057
37.86	0.057
37.9	0.057
37.94	0.057
37.98	0.057
38.02	0.057
38.06	0.057
38.1	0.057
38.15	0.057
38.19	0.057
38.23	0.057
38.27	0.057
38.31	0.057
38.35	0.057
38.39	0.057
38.43	0.057
38.47	0.057
38.51	0.057
38.55	0.057
38.6	0.05703
38.66	0.05711
38.75	0.05729
38.79	0.05738
38.83	0.05749
39.46	0.05715
39.52	0.05705
39.57	0.057
39.61	0.057
39.66	0.057
39.7	0.057
39.74	0.057
39.78	0.057
39.82	0.057
39.86	0.057
39.9	0.057
39.94	0.057
39.99	0.057
40.03	0.057
40.07	0.057
40.11	0.057
40.15	0.057
40.19	0.057
40.23	0.057
40.27	0.057
40.31	0.057
40.35	0.057
40.39	0.057
40.44	0.057
40.48	0.057
40.52	0.057
40.56	0.057
40.6	0.057
40.64	0.057
40.68	0.057
40.72	0.057
40.76	0.057
40.8	0.057
40.84	0.057
40.89	0.057
40.93	0.057
40.97	0.057
41.01	0.057
41.05	0.057
41.09	0.057
41.13	0.057
41.17	0.057
41.21	0.057
41.25	0.057
41.29	0.057
41.34	0.057
41.38	0.057
41.42	0.057
41.46	0.057
41.5	0.057
41.54	0.057
41.58	0.057
41.62	0.057
41.66	0.057
41.7	0.057
41.74	0.057
41.79	0.057
41.83	0.057
41.87	0.057
41.91	0.057
41.95	0.057
41.99	0.057
42.03	0.057
42.07	0.057
42.11	0.057
42.15	0.057
42.19	0.057
42.24	0.057
42.28	0.057
42.32	0.057
42.36	0.057
42.4	0.057
42.44	0.057
42.48	0.057
42.52	0.057
42.56	0.057
42.6	0.057
42.64	0.057
42.69	0.057
42.73	0.057
42.77	0.057
42.81	0.057
42.85	0.057
42.89	0.057
42.93	0.057
42.97	0.057
43.01	0.057
43.05	0.057
43.09	0.057
43.13	0.057
43.18	0.057
43.22	0.057
43.26	0.057
43.3	0.057
43.34	0.057
43.38	0.057
43.42	0.057
43.46	0.057
43.5	0.057
43.54	0.057
43.58	0.057
43.63	0.057
43.67	0.057
43.71	0.057
43.75	0.057
43.79	0.057
43.83	0.057
43.87	0.057
43.91	0.057
43.95	0.057
43.99	0.057
44.03	0.057
44.08	0.057
44.12	0.057
44.16	0.057
44.2	0.057
44.24	0.057
44.28	0.057
44.32	0.057
44.36	0.057
44.4	0.057
44.44	0.057
44.48	0.057
44.53	0.057
44.57	0.057
44.61	0.057
44.65	0.057
44.69	0.057
44.73	0.057
44.77	0.057
44.81	0.057
44.85	0.057
44.89	0.057
44.93	0.057
44.98	0.057
45.02	0.057
45.06	0.057
45.1	0.057
45.14	0.057
45.18	0.057
45.22	0.057
45.26	0.057
45.3	0.057
45.34	0.057
45.38	0.057
45.43	0.057
45.47	0.057
45.51	0.057
45.55	0.057
45.59	0.057
45.63	0.057
45.67	0.057
45.71	0.057
45.75	0.057
45.79	0.057
45.83	0.057
45.88	0.057
45.92	0.057
45.96	0.057
46	0.057
46.04	0.057
46.08	0.057
46.12	0.057
46.16	0.057
46.2	0.057
46.24	0.057
46.28	0.057
46.33	0.057
46.37	0.057
46.41	0.057
46.45	0.057
46.49	0.057
46.53	0.057
46.57	0.057
46.61	0.057
46.65	0.057
46.69	0.057
46.73	0.057
46.78	0.057
46.82	0.057
46.86	0.057
46.9	0.057
46.94	0.057
46.98	0.057
47.02	0.057
47.06	0.057
47.1	0.05698
47.14	0.05694
47.18	0.05687
47.24	0.05675
47.3	0.05655

## Sheet: CheckMate 901 gem-cis IPD
Time (Months)	Event
0.156	0
0.156	0
0.156	0
0.239	1
0.239	1
0.3055	0
0.372	1
0.372	1
0.4385	0
0.4385	0
0.505	1
0.505	1
0.5665	0
0.5665	0
0.628	1
0.641	1
0.679	1
0.698	0
0.748	1
0.7645	0
0.843	0
0.858	1
0.942	0
1.06	0
1.06	0
1.11	1
1.14	0
1.245	0
1.27	1
1.32	1
1.345	0
1.42	0
1.44	1
1.45	1
1.475	0
1.49	1
1.54	1
1.555	0
1.6	1
1.635	0
1.69	0
1.73	1
1.76	1
1.79	0
1.81	1
1.84	1
1.85	1
1.86	1
1.87	0
1.915	0
1.95	1
1.96	1
2.02	1
2.025	0
2.04	1
2.05	1
2.06	1
2.07	1
2.07	1
2.09	0
2.11	1
2.11	1
2.11	1
2.11	1
2.11	1
2.11	1
2.11	1
2.15	1
2.15	1
2.15	1
2.2	0
2.24	1
2.24	1
2.24	1
2.24	1
2.305	0
2.305	0
2.37	1
2.465	0
2.465	0
2.575	0
2.635	0
2.68	1
2.72	0
2.795	0
2.865	0
2.995	0
3.065	0
3.12	0
3.21	0
3.285	0
3.355	0
3.41	1
3.425	0
3.49	1
3.505	0
3.51	1
3.54	1
3.55	1
3.58	0
3.62	1
3.66	1
3.675	0
3.73	1
3.75	0
3.76	1
3.79	1
3.82	0
3.85	1
3.885	0
3.945	0
3.99	1
4.06	0
4.07	1
4.1	1
4.125	0
4.14	1
4.16	1
4.18	1
4.19	1
4.205	0
4.21	1
4.27	1
4.285	0
4.3	1
4.33	1
4.34	1
4.36	1
4.37	0
4.4	1
4.42	1
4.525	0
4.525	0
4.525	0
4.62	1
4.72	0
4.72	0
4.82	1
4.82	1
4.91	0
4.91	0
4.91	0
5.05	1
5.06	0
5.13	0
5.2	0
5.25	1
5.275	0
5.35	1
5.38	0
5.43	1
5.44	1
5.455	0
5.46	1
5.5	1
5.53	1
5.535	0
5.54	1
5.55	1
5.57	1
5.59	1
5.61	0
5.66	1
5.675	0
5.73	1
5.74	1
5.77	0
5.8	1
5.8	1
5.8	1
5.8	1
5.8	1
5.84	1
5.845	0
5.85	1
5.85	1
5.85	1
5.87	1
5.91	1
5.92	0
5.94	1
5.96	1
5.97	1
5.97	1
5.99	1
6.18	1
6.18	1
6.25	1
6.32	0
6.655	0
6.74	1
6.81	1
6.91	1
6.96	1
7	0
7.2	1
7.29	1
7.31	1
7.34	0
7.36	1
7.36	1
7.38	1
7.45	1
7.45	1
7.45	1
7.47	1
7.47	1
7.49	1
7.5	1
7.59	1
7.665	0
7.67	1
7.7	1
7.71	1
7.72	1
7.73	1
7.73	1
7.74	1
7.86	1
7.86	1
7.91	1
7.94	1
7.98	1
7.995	0
8.04	1
8.09	1
8.18	1
8.22	1
8.35	0
8.4	1
8.54	1
8.69	0
8.74	1
8.9	1
8.96	1
9	0
9.1	1
9.25	1
9.27	1
9.28	1
9.33	0
9.45	1
9.61	1
9.64	1
9.66	1
9.765	0
9.87	1
9.91	1
9.985	0
10	1
10.2	1
10.35	0
10.4	1
10.6	1
10.65	0
10.95	0
11.1	1
11.1	1
11.2	1
11.2	1
11.3	1
11.3	1
11.35	0
11.4	1
11.4	1
11.5	1
11.5	1
11.65	0
11.8	1
12.4	1
12.9	1
12.95	0
13.1	1
13.3	1
13.95	0
14.4	1
14.5	1
14.7	1
14.95	0
15.4	1
15.95	0
16.2	1
16.6	1
16.95	0
17.3	1
17.5	1
17.9	1
18.1	1
19.45	0
19.6	1
20.1	1
20.8	1
20.95	0
22.45	0
24.9	1
26.95	0
31.95	0
33.95	0
34.8	1
36.3	1
43.05	0
44.15	0
45.15	0
46.25	0

## Sheet: HCRN GU 17-294 Tremelimumab PFS
Time (Months)	Probability of Progression Free Survival
0.126	0.997
0.1627	0.9949
0.1792	0.992
0.1793	0.9858
0.1793	0.9887
0.1794	0.9801
0.1794	0.983
0.1795	0.9744
0.1795	0.9773
0.1796	0.9687
0.1796	0.9716
0.1797	0.9658
0.1798	0.9625
0.2027	0.9596
0.2832	0.9573
0.3348	0.9573
0.3865	0.9573
0.4381	0.9573
0.5145	0.9573
0.5932	0.9526
0.5933	0.9458
0.5933	0.9487
0.5934	0.9401
0.5934	0.943
0.5935	0.9344
0.5935	0.9372
0.5936	0.9315
0.5937	0.9258
0.5937	0.9287
0.5938	0.9196
0.5938	0.923
0.6239	0.9167
0.6972	0.9144
0.7885	0.9142
0.8523	0.9091
0.8524	0.9029
0.8524	0.9058
0.8525	0.8972
0.8525	0.9001
0.8526	0.8915
0.8526	0.8944
0.8527	0.8858
0.8527	0.8887
0.8528	0.8829
0.8572	0.8775
0.9046	0.8744
0.952	0.8723
1.008	0.8458
1.008	0.8487
1.008	0.8515
1.008	0.8544
1.008	0.8572
1.008	0.8601
1.008	0.8629
1.008	0.8668
1.009	0.8367
1.009	0.8401
1.009	0.8429
1.032	0.8338
1.112	0.8315
1.203	0.8313
1.267	0.8086
1.267	0.8115
1.267	0.8144
1.267	0.8172
1.267	0.8201
1.267	0.8229
1.267	0.8263
1.268	0.7967
1.268	0.8001
1.268	0.8029
1.268	0.8058
1.291	0.7938
1.371	0.7915
1.423	0.7915
1.474	0.7915
1.566	0.7913
1.629	0.7862
1.63	0.7343
1.63	0.7372
1.63	0.74
1.63	0.7429
1.63	0.7458
1.63	0.7486
1.63	0.7515
1.63	0.7543
1.63	0.7572
1.63	0.76
1.63	0.7629
1.63	0.7658
1.63	0.7686
1.63	0.7715
1.63	0.7743
1.63	0.7772
1.63	0.78
1.63	0.7829
1.631	0.713
1.631	0.7172
1.631	0.72
1.631	0.7229
1.631	0.7258
1.631	0.7286
1.631	0.7315
1.683	0.7071
1.734	0.6972
1.734	0.7011
1.735	0.6457
1.735	0.6486
1.735	0.6515
1.735	0.6543
1.735	0.6572
1.735	0.66
1.735	0.6629
1.735	0.6658
1.735	0.6686
1.735	0.6715
1.735	0.6743
1.735	0.6772
1.735	0.68
1.735	0.6829
1.735	0.6858
1.735	0.6886
1.735	0.6915
1.735	0.6943
1.736	0.6286
1.736	0.6315
1.736	0.6343
1.736	0.6372
1.736	0.64
1.736	0.6429
1.755	0.6257
1.767	0.6223
1.786	0.6181
1.788	0.5743
1.788	0.5772
1.788	0.58
1.788	0.5829
1.788	0.5857
1.788	0.5886
1.788	0.5915
1.788	0.5943
1.788	0.5972
1.788	0.6
1.788	0.6029
1.788	0.6057
1.788	0.6086
1.788	0.6115
1.788	0.6143
1.789	0.5229
1.789	0.5257
1.789	0.5286
1.789	0.5315
1.789	0.5343
1.789	0.5372
1.789	0.54
1.789	0.5429
1.789	0.5457
1.789	0.5486
1.789	0.5515
1.789	0.5543
1.789	0.5572
1.789	0.56
1.789	0.5629
1.789	0.5657
1.789	0.5686
1.789	0.5715
1.79	0.5029
1.79	0.5057
1.79	0.5086
1.79	0.5114
1.79	0.5143
1.79	0.5172
1.79	0.52
1.809	0.5
1.816	0.46
1.816	0.4629
1.816	0.4657
1.816	0.4686
1.816	0.4714
1.816	0.4743
1.816	0.4772
1.816	0.48
1.816	0.4829
1.816	0.4857
1.816	0.4886
1.816	0.4914
1.816	0.4943
1.816	0.4972
1.817	0.4086
1.817	0.4114
1.817	0.4143
1.817	0.4172
1.817	0.42
1.817	0.4229
1.817	0.4257
1.817	0.4286
1.817	0.4314
1.817	0.4343
1.817	0.4372
1.817	0.44
1.817	0.4429
1.817	0.4457
1.817	0.4486
1.817	0.4514
1.817	0.4543
1.817	0.4572
1.818	0.38
1.818	0.3829
1.818	0.3857
1.818	0.3886
1.818	0.3914
1.818	0.3943
1.818	0.3972
1.818	0.4
1.818	0.4029
1.818	0.4057
1.823	0.3766
1.842	0.3723
1.844	0.3457
1.844	0.3486
1.844	0.3514
1.844	0.3543
1.844	0.3571
1.844	0.36
1.844	0.3629
1.844	0.3657
1.844	0.3686
1.845	0.3371
1.845	0.34
1.845	0.3429
1.864	0.3343
1.876	0.3309
1.895	0.3266
1.897	0.2971
1.897	0.3
1.897	0.3029
1.897	0.3057
1.897	0.3086
1.897	0.3114
1.897	0.3143
1.897	0.3171
1.897	0.32
1.897	0.3229
1.945	0.2923
1.992	0.2914
2.052	0.2914
2.104	0.2914
2.155	0.2914
2.207	0.2914
2.259	0.2914
2.31	0.2914
2.362	0.2914
2.414	0.2914
2.465	0.2914
2.517	0.2914
2.569	0.2914
2.62	0.2914
2.672	0.2914
2.724	0.2914
2.775	0.2914
2.827	0.2914
2.879	0.2914
2.93	0.2914
2.982	0.2914
3.034	0.2914
3.085	0.2914
3.137	0.2914
3.189	0.2914
3.24	0.2914
3.292	0.2914
3.344	0.2914
3.395	0.2914
3.472	0.2914
3.55	0.2742
3.55	0.2771
3.55	0.2799
3.55	0.2828
3.55	0.2867
3.551	0.2571
3.551	0.2599
3.551	0.2628
3.551	0.2656
3.551	0.2685
3.551	0.2714
3.577	0.2542
3.635	0.2499
3.694	0.2485
3.758	0.2485
3.809	0.2485
3.861	0.2485
3.913	0.2485
3.964	0.2485
4.016	0.2485
4.068	0.2485
4.119	0.2485
4.171	0.2485
4.222	0.2485
4.324	0.2482
4.41	0.244
4.429	0.2285
4.429	0.2313
4.429	0.2342
4.429	0.237
4.429	0.2407
4.43	0.2142
4.43	0.217
4.43	0.2199
4.43	0.2227
4.43	0.2256
4.456	0.2113
4.514	0.207
4.573	0.2056
4.637	0.2056
4.688	0.2056
4.74	0.2056
4.792	0.2056
4.843	0.2056
4.895	0.2056
4.946	0.2056
4.998	0.2056
5.05	0.2056
5.101	0.2056
5.153	0.2056
5.205	0.2056
5.256	0.2056
5.359	0.205
5.411	0.2006
5.412	0.1713
5.412	0.1741
5.412	0.177
5.412	0.1798
5.412	0.1827
5.412	0.1856
5.412	0.1884
5.412	0.1913
5.412	0.1941
5.412	0.197
5.46	0.1664
5.507	0.1656
5.567	0.1655
5.619	0.1655
5.67	0.1655
5.722	0.1655
5.774	0.1655
5.825	0.1655
5.877	0.1655
5.929	0.1655
5.98	0.1655
6.032	0.1655
6.084	0.1655
6.135	0.1655
6.187	0.1655
6.239	0.1655
6.29	0.1655
6.342	0.1655
6.394	0.1655
6.445	0.1655
6.497	0.1655
6.549	0.1655
6.6	0.1655
6.652	0.1655
6.704	0.1655
6.755	0.1655
6.807	0.1655
6.858	0.1655
6.935	0.1655
7.014	0.1283
7.014	0.1312
7.014	0.1341
7.014	0.1369
7.014	0.1398
7.014	0.1426
7.014	0.1455
7.014	0.1483
7.014	0.1512
7.014	0.1541
7.014	0.1569
7.014	0.1608
7.062	0.1235
7.109	0.1226
7.169	0.1226
7.221	0.1226
7.273	0.1226
7.324	0.1226
7.376	0.1226
7.427	0.1226
7.479	0.1226
7.531	0.1226
7.582	0.1226
7.685	0.1221
7.738	0.08831
7.738	0.09116
7.738	0.09402
7.738	0.09688
7.738	0.09974
7.738	0.1026
7.738	0.1055
7.738	0.1083
7.738	0.1112
7.738	0.114
7.738	0.1177
7.786	0.08348
7.833	0.08259
7.893	0.08259
7.945	0.08258
7.996	0.08258
8.048	0.08258
8.1	0.08258
8.151	0.08257
8.203	0.08257
8.255	0.08257
8.306	0.08257
8.358	0.08257
8.41	0.08256
8.461	0.08256
8.513	0.08256
8.565	0.08256
8.616	0.08256
8.668	0.08255
8.72	0.08255
8.771	0.08255
8.823	0.08255
8.875	0.08254
8.926	0.08254
8.978	0.08254
9.03	0.08254
9.081	0.08254
9.133	0.08253
9.185	0.08253
9.236	0.08253
9.288	0.08253
9.339	0.08252
9.391	0.08252
9.443	0.08252
9.494	0.08252
9.546	0.08252
9.598	0.08251
9.649	0.08251
9.701	0.08251
9.753	0.08251
9.804	0.08251
9.856	0.0825
9.908	0.0825
9.959	0.0825
10.01	0.0825
10.06	0.08249
10.11	0.08249
10.17	0.08249
10.22	0.08249
10.27	0.08249
10.32	0.08248
10.37	0.08248
10.42	0.08248
10.48	0.08248
10.53	0.08247
10.58	0.08247
10.63	0.08247
10.68	0.08247
10.78	0.08223
10.87	0.07798
10.89	0.04531
10.89	0.04817
10.89	0.05103
10.89	0.05389
10.89	0.05674
10.89	0.0596
10.89	0.06246
10.89	0.06531
10.89	0.06817
10.89	0.07103
10.89	0.07468
10.94	0.04069
10.98	0.03959
11.04	0.03959
11.1	0.03959
11.15	0.03959
11.2	0.03959
11.25	0.03958
11.3	0.03958
11.35	0.03958
11.41	0.03958
11.46	0.03957
11.51	0.03957
11.56	0.03957
11.61	0.03957
11.66	0.03957
11.72	0.03956
11.77	0.03956
11.82	0.03956
11.87	0.03956
11.92	0.03955
11.97	0.03955
12.03	0.03955
12.08	0.03955
12.13	0.03955
12.18	0.03954
12.23	0.03954
12.28	0.03954
12.34	0.03954
12.39	0.03954
12.44	0.03953
12.49	0.03953
12.54	0.03953
12.59	0.03953
12.65	0.03952
12.7	0.03952
12.75	0.03952
12.8	0.03952
12.85	0.03952
12.9	0.03951
12.96	0.03951
13.01	0.03951
13.06	0.03951
13.11	0.0395
13.16	0.0395
13.21	0.0395
13.27	0.0395
13.32	0.0395
13.37	0.03949
13.42	0.03949
13.47	0.03949
13.52	0.03949
13.58	0.03949
13.63	0.03948
13.68	0.03948
13.73	0.03948
13.78	0.03948
13.83	0.03947
13.89	0.03947
13.94	0.03947
13.99	0.03947
14.04	0.03947
14.09	0.03946
14.14	0.03946
14.2	0.03946
14.25	0.03946
14.3	0.03945
14.35	0.03945
14.4	0.03945
14.45	0.03945
14.51	0.03945
14.56	0.03944
14.61	0.03944
14.66	0.03944
14.71	0.03944
14.76	0.03944
14.82	0.03943
14.87	0.03943
14.92	0.03943
14.97	0.03943
15.02	0.03942
15.07	0.03942
15.13	0.03942
15.18	0.03942
15.23	0.03942
15.28	0.03941
15.33	0.03941
15.38	0.03941
15.44	0.03941
15.49	0.0394
15.54	0.0394
15.59	0.0394
15.64	0.0394
15.69	0.0394
15.75	0.03939
15.8	0.03939
15.85	0.03939
15.9	0.03939
15.95	0.03938
16	0.03938
16.06	0.03938
16.11	0.03938
16.16	0.03938
16.21	0.03937
16.26	0.03937
16.31	0.03937
16.37	0.03937
16.42	0.03937
16.47	0.03936
16.52	0.03936
16.57	0.03936
16.62	0.03936
16.68	0.03935
16.73	0.03935
16.78	0.03935
16.83	0.03935
16.88	0.03935
16.93	0.03934
16.99	0.03934
17.04	0.03934
17.09	0.03934
17.14	0.03933
17.19	0.03933
17.24	0.03933
17.3	0.03933
17.35	0.03933
17.4	0.03932
17.45	0.03932
17.5	0.03932
17.55	0.03932
17.61	0.03932
17.66	0.03931
17.71	0.03931
17.76	0.03931
17.81	0.03931
17.86	0.0393
17.92	0.0393
17.97	0.0393
18.02	0.0393
18.07	0.0393
18.12	0.03929
18.17	0.03929
18.23	0.03929
18.28	0.03929
18.33	0.03928
18.38	0.03928
18.43	0.03928
18.48	0.03928
18.53	0.03928
18.59	0.03927
18.64	0.03927
18.69	0.03927
18.74	0.03927
18.79	0.03927
18.84	0.03926
18.9	0.03926
18.95	0.03926
19	0.03926
19.05	0.03925
19.1	0.03925
19.15	0.03925
19.21	0.03925
19.26	0.03925
19.31	0.03924
19.36	0.03924
19.41	0.03924
19.46	0.03924
19.52	0.03923
19.57	0.03923
19.62	0.03923
19.67	0.03923
19.72	0.03923
19.77	0.03922
19.83	0.03922
19.88	0.03922
19.93	0.03922
19.98	0.03921
20.03	0.03921
20.08	0.03921
20.14	0.03921
20.19	0.03921
20.24	0.0392
20.29	0.0392
20.34	0.0392
20.39	0.0392
20.45	0.0392
20.5	0.03919
20.55	0.03919
20.6	0.03919
20.65	0.03919
20.7	0.03918
20.76	0.03918
20.81	0.03918
20.86	0.03918
20.91	0.03918
20.96	0.03917
21.01	0.03917
21.07	0.03917
21.12	0.03917
21.17	0.03916
21.22	0.03916
21.27	0.03916
21.32	0.03916
21.38	0.03916
21.43	0.03915
21.48	0.03915
21.53	0.03915
21.58	0.03915
21.63	0.03915
21.69	0.03914
21.74	0.03914
21.79	0.03914
21.84	0.03914
21.89	0.03913
21.94	0.03913
22	0.03913
22.05	0.03913
22.1	0.03913
22.15	0.03912
22.2	0.03912
22.25	0.03912
22.31	0.03912
22.36	0.03911
22.41	0.03911
22.46	0.03911
22.51	0.03911
22.56	0.03911
22.62	0.0391
22.67	0.0391
22.72	0.0391
22.77	0.0391
22.82	0.0391
22.87	0.03909
22.93	0.03909
22.98	0.03909
23.03	0.03909
23.08	0.03908
23.13	0.03908
23.18	0.03908
23.24	0.03908
23.29	0.03908
23.34	0.03907
23.39	0.03907
23.44	0.03907
23.49	0.03907
23.55	0.03906
23.6	0.03906
23.65	0.03906
23.7	0.03906
23.75	0.03906
23.8	0.03905
23.9	0.03881
23.98	0.01619
23.98	0.01904
23.98	0.0219
23.98	0.02476
23.98	0.02762
23.98	0.03047
23.98	0.03371
23.99	0.006345
23.99	0.01047
23.99	0.01333

## Sheet: DANUBE Durvalumab PFS
Time (Months)	Probability of Progression Free Survival
0.1602	0.9937
0.2502	0.9908
0.3739	0.9872
0.4975	0.9818
0.5746	0.9729
0.6828	0.9684
0.8218	0.9603
0.875	0.9547
0.8976	0.9523
0.9266	0.9493
0.9299	0.949
0.9662	0.9454
0.9826	0.9434
1.003	0.9407
1.023	0.9371
1.033	0.9336
1.046	0.9299
1.07	0.9258
1.089	0.9234
1.131	0.9194
1.16	0.9169
1.206	0.9128
1.239	0.9093
1.266	0.9059
1.29	0.9033
1.358	0.8987
1.406	0.896
1.456	0.8922
1.489	0.8885
1.509	0.8861
1.602	0.8727
1.611	0.8694
1.629	0.8649
1.645	0.8618
1.667	0.8573
1.679	0.8532
1.682	0.8405
1.683	0.8366
1.684	0.8435
1.685	0.8461
1.685	0.8494
1.693	0.8325
1.697	0.8311
1.704	0.8291
1.707	0.8274
1.71	0.8258
1.711	0.8248
1.739	0.8089
1.743	0.8033
1.75	0.8003
1.761	0.7964
1.767	0.7938
1.77	0.7913
1.772	0.7863
1.793	0.7648
1.793	0.77
1.793	0.7735
1.798	0.7612
1.804	0.7584
1.812	0.7544
1.819	0.751
1.825	0.7476
1.831	0.7446
1.835	0.7404
1.836	0.7357
1.837	0.7327
1.84	0.7294
1.844	0.727
1.852	0.7228
1.853	0.7219
1.858	0.7193
1.861	0.7171
1.867	0.7122
1.869	0.706
1.869	0.7088
1.871	0.7034
1.874	0.6998
1.879	0.6963
1.88	0.6892
1.88	0.693
1.883	0.6847
1.913	0.67
1.915	0.6416
1.916	0.6448
1.918	0.639
1.921	0.6364
1.921	0.649
1.922	0.6308
1.922	0.6338
1.922	0.652
1.925	0.6275
1.931	0.6249
1.933	0.6081
1.935	0.6108
1.936	0.6046
1.938	0.5641
1.938	0.6223
1.939	0.6134
1.941	0.6014
1.942	0.6161
1.943	0.5609
1.943	0.5609
1.943	0.569
1.943	0.5904
1.943	0.5929
1.943	0.5955
1.943	0.5984
1.943	0.6196
1.945	0.5878
1.947	0.5725
1.949	0.5852
1.951	0.575
1.953	0.5827
1.954	0.5776
1.954	0.5801
1.957	0.5557
1.962	0.5547
1.974	0.5523
1.99	0.5493
1.998	0.5392
2.003	0.5365
2.006	0.5441
2.01	0.5332
2.017	0.5302
2.023	0.5272
2.039	0.5244
2.062	0.5219
2.086	0.5195
2.122	0.5133
2.131	0.5102
2.141	0.5079
2.155	0.5054
2.18	0.5031
2.227	0.5013
2.286	0.4997
2.336	0.4982
2.37	0.4968
2.412	0.4946
2.441	0.4929
2.498	0.4892
2.526	0.4865
2.548	0.4842
2.576	0.482
2.606	0.48
2.676	0.4747
2.707	0.4726
2.753	0.4705
2.811	0.4691
2.867	0.4666
2.899	0.4647
2.945	0.4619
2.983	0.4602
3.055	0.4582
3.1	0.4574
3.177	0.4562
3.221	0.456
3.272	0.456
3.315	0.4551
3.359	0.4547
3.363	0.4545
3.402	0.4538
3.433	0.4522
3.52	0.4453
3.595	0.4361
3.614	0.4322
3.629	0.4295
3.647	0.4265
3.674	0.4225
3.683	0.4189
3.685	0.4163
3.69	0.4137
3.698	0.4102
3.704	0.4074
3.706	0.4043
3.713	0.4015
3.737	0.3982
3.772	0.395
3.812	0.3918
3.835	0.3886
3.843	0.3853
3.851	0.3829
3.874	0.3799
3.902	0.3772
3.935	0.3747
3.981	0.3714
4.029	0.3693
4.069	0.3684
4.123	0.3679
4.169	0.3677
4.213	0.3677
4.257	0.3675
4.301	0.3672
4.345	0.3671
4.39	0.3668
4.434	0.3664
4.486	0.3663
4.53	0.3659
4.61	0.3658
4.669	0.3658
4.718	0.3654
4.777	0.3645
4.818	0.364
4.871	0.363
4.933	0.3615
4.979	0.3598
5.018	0.358
5.053	0.3564
5.098	0.3548
5.14	0.3537
5.182	0.3527
5.241	0.3516
5.295	0.3505
5.359	0.3479
5.404	0.3435
5.411	0.3407
5.416	0.3376
5.425	0.333
5.454	0.3302
5.49	0.3271
5.51	0.3249
5.533	0.3214
5.551	0.3188
5.574	0.3158
5.612	0.3114
5.627	0.3088
5.646	0.3057
5.671	0.3036
5.717	0.3017
5.758	0.3006
5.803	0.3
5.868	0.2999
5.912	0.2999
5.956	0.2999
6.001	0.2998
6.046	0.2995
6.113	0.2986
6.176	0.2976
6.221	0.2965
6.263	0.2955
6.324	0.2945
6.377	0.2935
6.422	0.2928
6.469	0.2919
6.518	0.2904
6.562	0.289
6.616	0.2877
6.707	0.2871
6.751	0.2871
6.802	0.287
6.866	0.2863
6.912	0.2846
6.978	0.2811
7.015	0.2795
7.061	0.2781
7.116	0.2767
7.172	0.2735
7.192	0.2709
7.207	0.2684
7.257	0.2626
7.257	0.2626
7.286	0.2598
7.29	0.2594
7.314	0.2571
7.314	0.2571
7.355	0.2531
7.355	0.2531
7.391	0.2501
7.395	0.2498
7.533	0.2426
7.708	0.2365
7.778	0.2355
7.833	0.2347
7.877	0.2346
7.921	0.2346
7.965	0.2346
8.009	0.2346
8.054	0.2346
8.098	0.2346
8.149	0.2346
8.218	0.2338
8.277	0.2329
8.326	0.2319
8.373	0.2306
8.416	0.2292
8.501	0.2272
8.554	0.2263
8.597	0.2257
8.646	0.2252
8.688	0.2248
8.74	0.2241
8.806	0.2232
8.892	0.2219
8.941	0.2208
8.993	0.2188
9.064	0.2141
9.101	0.2117
9.132	0.21
9.169	0.2081
9.213	0.202
9.214	0.1992
9.236	0.1954
9.267	0.1932
9.307	0.1914
9.348	0.1902
9.39	0.1888
9.461	0.1863
9.504	0.1851
9.577	0.1841
9.621	0.184
9.665	0.184
9.709	0.184
9.753	0.1842
9.798	0.1845
9.842	0.1846
9.886	0.1846
9.93	0.1846
9.974	0.1846
10.02	0.1846
10.06	0.1846
10.11	0.1846
10.15	0.1846
10.2	0.1846
10.24	0.1846
10.28	0.1846
10.34	0.1846
10.39	0.1844
10.44	0.184
10.5	0.1836
10.55	0.1834
10.59	0.1833
10.66	0.1832
10.7	0.1829
10.7	0.1829
10.75	0.1826
10.75	0.1826
10.81	0.1823
10.81	0.1823
10.87	0.182
10.87	0.182
10.92	0.1818
10.94	0.1816
10.96	0.1813
11	0.1806
11.01	0.1805
11.13	0.1767
11.28	0.1712
11.32	0.1701
11.41	0.1695
11.47	0.1693
11.52	0.1692
11.56	0.1692
11.61	0.1692
11.65	0.1692
11.7	0.1692
11.76	0.1687
11.81	0.1676
11.85	0.1664
11.92	0.1655
11.96	0.1654
12.01	0.1654
12.05	0.1654
12.09	0.1654
12.14	0.1654
12.18	0.1654
12.23	0.1654
12.27	0.1654
12.32	0.1654
12.36	0.1654
12.41	0.1654
12.46	0.1653
12.54	0.1645
12.56	0.1642
12.62	0.1634
12.62	0.1634
12.77	0.162
12.91	0.1609
12.98	0.1602
13.02	0.1602
13.07	0.1602
13.11	0.1602
13.16	0.1602
13.2	0.1602
13.24	0.1602
13.29	0.1602
13.33	0.1601
13.38	0.1598
13.42	0.1596
13.46	0.1596
13.51	0.1596
13.55	0.1596
13.6	0.1596
13.64	0.1596
13.69	0.1596
13.73	0.1596
13.77	0.1596
13.82	0.1596
13.86	0.1595
13.93	0.1589
13.99	0.1583
14.04	0.1583
14.08	0.1583
14.13	0.1583
14.19	0.1583
14.26	0.1578
14.37	0.1555
14.46	0.154
14.5	0.1538
14.55	0.1538
14.59	0.1538
14.66	0.1537
14.72	0.1537
14.81	0.154
14.88	0.1539
14.92	0.153
15.01	0.1503
15.07	0.1487
15.12	0.1476
15.19	0.1474
15.23	0.1474
15.28	0.1474
15.32	0.1474
15.36	0.1474
15.41	0.1474
15.45	0.1474
15.5	0.1474
15.54	0.1474
15.58	0.1474
15.63	0.1474
15.67	0.1474
15.72	0.1474
15.76	0.1474
15.81	0.1474
15.85	0.1474
15.89	0.1474
15.94	0.1474
15.98	0.1474
16.03	0.1473
16.07	0.1473
16.12	0.1473
16.16	0.1473
16.2	0.1471
16.26	0.1467
16.33	0.1465
16.38	0.1461
16.45	0.1456
16.5	0.1449
16.54	0.1439
16.59	0.1429
16.64	0.1421
16.72	0.1413
16.76	0.1413
16.84	0.1416
16.92	0.1417
16.96	0.1414
17.02	0.1409
17.07	0.1409
17.11	0.1409
17.15	0.1409
17.2	0.1409
17.24	0.1409
17.29	0.1409
17.33	0.1409
17.37	0.1409
17.42	0.1409
17.46	0.1409
17.51	0.1409
17.55	0.1409
17.6	0.1409
17.64	0.1409
17.68	0.1409
17.73	0.1409
17.77	0.1409
17.82	0.1409
17.86	0.1409
17.9	0.1409
17.95	0.1409
17.99	0.1409
18.04	0.1409
18.08	0.1409
18.15	0.1406
18.24	0.139
18.28	0.1381
18.34	0.1372
18.39	0.1365
18.43	0.1364
18.48	0.1364
18.52	0.1364
18.57	0.1364
18.61	0.1364
18.66	0.1364
18.7	0.1361
18.74	0.1358
18.79	0.1358
18.83	0.1357
18.88	0.1357
18.92	0.1357
18.96	0.1357
19.01	0.1357
19.05	0.1357
19.1	0.1357
19.14	0.1357
19.19	0.1357
19.23	0.1357
19.27	0.1357
19.32	0.1357
19.36	0.1357
19.41	0.1357
19.45	0.1357
19.5	0.1356
19.55	0.1352
19.61	0.1351
19.65	0.1351
19.69	0.1351
19.74	0.1351
19.78	0.1351
19.83	0.1351
19.87	0.1351
19.91	0.1351
19.96	0.1351
20	0.1351
20.05	0.1351
20.09	0.1351
20.14	0.1351
20.19	0.1351
20.27	0.1346
20.35	0.1329
20.39	0.1318
20.44	0.1308
20.51	0.13
20.56	0.1299
20.6	0.1299
20.64	0.1299
20.69	0.1299
20.73	0.1299
20.78	0.1299
20.82	0.1299
20.86	0.1299
20.91	0.1299
20.95	0.1299
21	0.1299
21.04	0.1299
21.09	0.1299
21.13	0.1299
21.17	0.1299
21.22	0.1299
21.26	0.1299
21.31	0.1299
21.35	0.1299
21.39	0.1299
21.44	0.1299
21.48	0.1299
21.53	0.1299
21.57	0.1299
21.62	0.1299
21.66	0.1299
21.7	0.1299
21.75	0.1299
21.79	0.1299
21.84	0.1299
21.88	0.1299
21.93	0.1299
21.97	0.1299
22.03	0.1299
22.09	0.1297
22.15	0.129
22.19	0.1281
22.24	0.1262
22.31	0.1248
22.39	0.1242
22.43	0.1241
22.48	0.1241
22.52	0.1241
22.57	0.1241
22.61	0.1241
22.65	0.1241
22.7	0.1241
22.74	0.1241
22.79	0.1241
22.83	0.1241
22.88	0.1241
22.92	0.1241
22.96	0.1241
23.01	0.1241
23.05	0.1241
23.1	0.1241
23.14	0.1241
23.18	0.1241
23.23	0.1241
23.27	0.1241
23.32	0.1241
23.36	0.1241
23.41	0.1241
23.45	0.1241
23.49	0.1241
23.54	0.1241
23.58	0.1241
23.63	0.1241
23.67	0.1241
23.71	0.1241
23.76	0.1241
23.8	0.1241
23.85	0.1241
23.89	0.1241
23.94	0.1241
23.98	0.1241
24.02	0.1241
24.07	0.1241
24.11	0.1241
24.16	0.1241
24.2	0.1241
24.24	0.1241
24.29	0.1241
24.33	0.1241
24.38	0.1241
24.42	0.1241
24.47	0.1241
24.51	0.1241
24.56	0.1241
24.61	0.1241
24.66	0.1241
24.71	0.1241
24.75	0.124
24.8	0.124
24.84	0.124
24.89	0.124
24.93	0.124
24.97	0.124
25.02	0.124
25.06	0.124
25.11	0.124
25.15	0.124
25.19	0.124
25.24	0.124
25.28	0.124
25.33	0.124
25.37	0.124
25.42	0.124
25.46	0.124
25.5	0.124
25.55	0.124
25.59	0.124
25.64	0.124
25.69	0.1242
25.74	0.1246
25.8	0.1246
25.84	0.1245
25.89	0.1243
25.97	0.124
26.03	0.124
26.08	0.1239
26.12	0.1236
26.17	0.1234
26.21	0.1233
26.26	0.1229
26.3	0.1227
26.34	0.1227
26.39	0.1227
26.43	0.1227
26.48	0.1227
26.52	0.1227
26.56	0.1227
26.61	0.1227
26.65	0.1227
26.7	0.1227
26.74	0.1227
26.79	0.1227
26.83	0.1227
26.87	0.1227
26.92	0.1227
26.96	0.1227
27.01	0.1227
27.05	0.1227
27.09	0.1227
27.14	0.1227
27.18	0.1227
27.23	0.1227
27.27	0.1227
27.32	0.1227
27.36	0.1227
27.4	0.1227
27.45	0.1227
27.49	0.1227
27.54	0.1231
27.59	0.123
27.64	0.1228
27.69	0.1226
27.74	0.1222
27.78	0.122
27.82	0.122
27.87	0.122
27.91	0.122
27.96	0.122
28	0.122
28.04	0.122
28.09	0.122
28.13	0.122
28.18	0.122
28.22	0.122
28.27	0.122
28.31	0.122
28.35	0.122
28.4	0.122
28.44	0.122
28.49	0.122
28.53	0.122
28.58	0.122
28.62	0.122
28.66	0.122
28.71	0.122
28.75	0.122
28.8	0.122
28.84	0.122
28.88	0.122
28.93	0.122
28.97	0.122
29.02	0.122
29.06	0.122
29.11	0.122
29.15	0.122
29.19	0.122
29.24	0.122
29.28	0.122
29.34	0.1218
29.39	0.121
29.44	0.1201
29.51	0.1185
29.56	0.1176
29.6	0.117
29.66	0.1169
29.7	0.1169
29.75	0.1169
29.79	0.1169
29.83	0.1169
29.88	0.1169
29.92	0.1169
29.97	0.1168
30.01	0.1168
30.06	0.1168
30.1	0.1168
30.14	0.1168
30.19	0.1168
30.23	0.1168
30.28	0.1168
30.32	0.1168
30.36	0.1168
30.41	0.1168
30.45	0.1168
30.5	0.1168
30.54	0.1168
30.59	0.1166
30.64	0.1163
30.69	0.1162
30.74	0.1162
30.78	0.1162
30.83	0.1162
30.87	0.1162
30.92	0.1163
31.01	0.1167
31.06	0.117
31.15	0.1168
31.2	0.1161
31.25	0.1152
31.29	0.1142
31.35	0.1123
31.42	0.1108
31.47	0.1103
31.51	0.1098
31.56	0.1098
31.6	0.1098
31.65	0.1098
31.69	0.1098
31.73	0.1098
31.78	0.1098
31.82	0.1098
31.87	0.1098
31.91	0.1098
31.95	0.1098
32	0.1097
32.04	0.1097
32.09	0.1097
32.13	0.1097
32.18	0.1097
32.22	0.1097
32.26	0.1097
32.31	0.1097
32.35	0.1097
32.4	0.1097
32.44	0.1097
32.49	0.1097
32.53	0.1097
32.57	0.1097
32.62	0.1097
32.66	0.1097
32.71	0.1097
32.75	0.1097
32.79	0.1097
32.84	0.1097
32.88	0.1097
32.93	0.1097
32.97	0.1099
33.02	0.1105
33.06	0.1108
33.1	0.1106
33.15	0.1104
33.19	0.1104
33.24	0.1102
33.28	0.1099
33.32	0.1097
33.37	0.1097
33.41	0.1097
33.46	0.1097
33.5	0.1097
33.55	0.1097
33.59	0.1097
33.63	0.1097
33.68	0.1097
33.72	0.1097
33.77	0.1097
33.81	0.1097
33.85	0.1097
33.91	0.1097
33.97	0.1098
34.02	0.1097
34.07	0.1097
34.12	0.1097
34.16	0.1097
34.21	0.1097
34.26	0.1096
34.31	0.1094
34.37	0.1095
34.42	0.1097
34.47	0.1097
34.52	0.1097
34.56	0.1097
34.61	0.1097
34.65	0.1098
34.69	0.11
34.74	0.1102
34.78	0.1103
34.83	0.1103
34.87	0.1103
34.92	0.1103
34.96	0.1103
35	0.1103
35.05	0.1103
35.09	0.1103
35.14	0.1101
35.18	0.1099
35.22	0.1097
35.27	0.1096
35.31	0.1096
35.36	0.1096
35.4	0.1096
35.45	0.1096
35.49	0.1096
35.53	0.1096
35.58	0.1096
35.62	0.1096
35.67	0.1096
35.71	0.1096
35.75	0.1096
35.8	0.1096
35.84	0.1096
35.89	0.1096
35.93	0.1096
35.98	0.1096
36.02	0.1096
36.06	0.1096
36.11	0.1096
36.15	0.1096
36.2	0.1096
36.24	0.1096
36.29	0.1096
36.33	0.1096
36.37	0.1096
36.42	0.1096
36.46	0.1096
36.52	0.1096
36.58	0.1092
36.63	0.109
36.68	0.1087
36.73	0.1084
36.77	0.1083
36.82	0.1083
36.86	0.1083
36.9	0.1083
36.95	0.1083
37	0.1083
37.07	0.1081
37.11	0.1078
37.17	0.1077
37.21	0.1077
37.26	0.1077
37.3	0.1077
37.35	0.1077
37.39	0.1077
37.43	0.1077
37.48	0.1077
37.52	0.1077
37.57	0.1077
37.61	0.1077
37.65	0.1077
37.7	0.1076
37.74	0.1076
37.79	0.1076
37.85	0.1078
37.92	0.1081
37.98	0.1083
38.03	0.1083
38.07	0.1083
38.12	0.1084
38.16	0.1086
38.21	0.1088
38.25	0.1089
38.3	0.1089
38.34	0.1089
38.38	0.1087
38.43	0.1085
38.47	0.1083
38.52	0.1083
38.56	0.1083
38.6	0.1083
38.65	0.1083
38.69	0.1083
38.74	0.1083
38.78	0.1083
38.83	0.1083
38.87	0.1083
38.91	0.1083
38.96	0.1082
39	0.1082
39.05	0.1084
39.11	0.1082
39.17	0.1079
39.23	0.1079
39.29	0.1082
39.33	0.1082
39.38	0.1082
39.42	0.1082
39.47	0.1083
39.51	0.1085
39.55	0.1085
39.6	0.1085
39.64	0.1085
39.69	0.1086
39.75	0.1086
39.79	0.1085
39.84	0.1084
39.89	0.1083
39.93	0.1081
40	0.1079
40.07	0.1079
40.13	0.108
40.19	0.108
40.31	0.1081
40.37	0.1084
40.44	0.1086
40.52	0.1089
40.6	0.1091
40.64	0.1088
40.7	0.1085
40.77	0.1084
40.84	0.1083
40.89	0.108
40.93	0.1077
41	0.1075
41.05	0.1075
41.09	0.1074
41.14	0.1073
41.21	0.1074
41.27	0.1074
41.32	0.1075
41.38	0.1075
41.45	0.1075
41.5	0.1075
41.54	0.1075
41.59	0.1075
41.63	0.1075
41.68	0.1075
41.72	0.1075
41.76	0.1075
41.81	0.1075
41.85	0.1075
41.9	0.1075
41.94	0.1075
41.99	0.1076
42.04	0.1077
42.12	0.108
42.17	0.1081
42.23	0.1083
42.34	0.1087
42.46	0.109
42.54	0.1095
42.62	0.1095
42.7	0.1091
42.76	0.1089
42.8	0.1089
42.87	0.109
42.94	0.1089
42.98	0.1086
43.03	0.1082
43.08	0.1081
43.13	0.1085
43.19	0.1086
43.24	0.1085
43.29	0.1085
43.34	0.1086
43.43	0.108
43.49	0.1079
43.56	0.1081
43.65	0.108
43.69	0.1079
43.74	0.108
43.8	0.1085
43.85	0.1083
43.91	0.108
43.95	0.108
44.02	0.1083
44.07	0.108
44.13	0.1078
44.2	0.1081
44.29	0.1079
44.35	0.1078
44.42	0.108
44.5	0.108
44.56	0.1077
44.6	0.1075
44.66	0.1074
44.71	0.1074
44.76	0.1072
44.82	0.1072
44.88	0.1072
44.92	0.1071
44.97	0.1069
45.03	0.1068
45.08	0.1068
45.12	0.1068
45.17	0.1068
45.21	0.1068
45.25	0.1068
45.3	0.1068
45.34	0.1068
45.39	0.1068
45.43	0.1068
45.48	0.1068
45.52	0.1068
45.57	0.1068
45.64	0.1068
45.68	0.1068
45.79	0.1068
45.84	0.1068
45.92	0.107
45.99	0.1074
46.04	0.1077
46.09	0.108
46.17	0.1085
46.22	0.1091
46.29	0.1101

## Sheet: DANUBE Durvalumab IPD
Time (Months)	Event
0.16	1
0.16	1
0.25	1
0.374	1
0.497	1
0.497	1
0.575	1
0.575	1
0.575	1
0.683	1
0.683	1
0.822	1
0.822	1
0.822	1
0.8485	0
0.875	1
0.875	1
0.898	1
0.927	1
0.966	1
0.983	1
1.02	1
1.02	1
1.03	1
1.05	1
1.07	1
1.07	1
1.09	1
1.13	1
1.16	1
1.21	1
1.24	1
1.27	1
1.29	1
1.29	1
1.36	1
1.41	1
1.46	1
1.49	1
1.51	1
1.6	1
1.6	1
1.6	1
1.6	1
1.6	1
1.61	1
1.63	1
1.63	1
1.65	1
1.67	1
1.68	1
1.68	1
1.68	1
1.68	1
1.68	1
1.69	1
1.69	1
1.69	1
1.69	1
1.7	1
1.71	1
1.725	0
1.74	1
1.74	1
1.74	1
1.74	1
1.74	1
1.74	1
1.74	1
1.75	1
1.75	1
1.76	1
1.77	1
1.77	1
1.79	1
1.79	1
1.79	1
1.79	1
1.79	1
1.79	1
1.79	1
1.8	1
1.8	1
1.8	1
1.8	1
1.81	1
1.81	1
1.82	1
1.83	1
1.83	1
1.84	1
1.84	1
1.84	1
1.84	1
1.85	1
1.85	1
1.85	1
1.85	1
1.86	1
1.87	1
1.87	1
1.87	1
1.87	1
1.88	1
1.88	1
1.88	1
1.88	1
1.88	1
1.88	1
1.91	1
1.91	1
1.91	1
1.91	1
1.91	1
1.91	1
1.91	1
1.91	1
1.91	1
1.91	1
1.91	1
1.91	1
1.92	1
1.92	1
1.92	1
1.92	1
1.92	1
1.93	1
1.93	1
1.93	1
1.93	1
1.93	1
1.93	1
1.93	1
1.93	1
1.94	1
1.94	1
1.94	1
1.94	1
1.94	1
1.94	1
1.94	1
1.95	1
1.95	1
1.95	1
1.95	1
1.95	1
1.95	1
1.96	1
1.96	1
1.96	1
1.96	1
1.96	1
1.96	1
1.96	1
1.96	1
1.97	1
1.99	1
2	1
2	1
2	1
2	1
2.02	1
2.02	1
2.02	1
2.04	1
2.04	1
2.06	1
2.12	1
2.12	1
2.12	1
2.13	1
2.16	1
2.18	1
2.23	1
2.34	1
2.41	1
2.44	1
2.5	1
2.53	1
2.55	1
2.565	0
2.61	1
2.68	1
2.68	1
2.75	1
2.81	1
2.9	1
2.95	1
2.98	1
3.06	1
3.31	1
3.415	0
3.43	1
3.52	1
3.52	1
3.6	1
3.6	1
3.6	1
3.61	1
3.63	1
3.65	1
3.67	1
3.67	1
3.68	1
3.69	1
3.7	1
3.7	1
3.71	1
3.71	1
3.74	1
3.74	1
3.77	1
3.81	1
3.84	1
3.84	1
3.85	1
3.87	1
3.9	1
3.94	1
3.98	1
4.03	1
4.28	0
4.43	1
4.87	1
4.98	1
5.05	1
5.14	1
5.16	0
5.3	1
5.36	1
5.4	1
5.41	1
5.42	1
5.43	1
5.43	1
5.45	1
5.49	1
5.53	1
5.53	1
5.57	1
5.61	1
5.61	1
5.63	1
5.65	1
5.72	1
5.8	1
6.22	1
6.38	1
6.52	1
6.62	1
6.91	1
6.98	1
7.01	1
7.12	1
7.17	1
7.19	1
7.21	1
7.26	1
7.29	1
7.31	1
7.36	1
7.36	1
7.39	1
7.53	1
7.53	1
7.71	1
7.71	1
7.83	1
7.99	0
8.33	1
8.42	1
8.55	1
8.89	1
8.99	1
9.06	1
9.1	1
9.13	1
9.21	1
9.21	1
9.21	1
9.24	1
9.24	1
9.31	1
9.39	1
9.46	1
9.985	0
10.5	1
11.1	1
11.1	1
11.3	1
11.3	1
11.9	1
12	1
12.9	1
13.45	0
14	1
14.4	1
14.95	0
15	1
15.1	1
16.4	1
16.45	0
16.6	1
18.2	1
18.5	1
20.4	1
22.1	1
22.3	1
26.2	1
26.95	0
29.5	1
30.7	1
30.95	0
31.4	1
31.95	0
32.95	0
33.95	0
34.95	0
36.25	0
36.55	0
36.6	1
36.85	0
37.15	0
37.45	0
37.75	0
37.95	0
38.25	0
38.55	0
38.85	0
39.15	0
39.45	0
39.75	0
39.95	0
40.25	0
40.55	0
40.85	0
41.15	0
41.45	0
41.75	0
42.55	0
43.05	0
43.65	0
44.15	0
44.65	0
45.25	0
45.75	0

## Sheet: DANUBE Combination PFS
Time (Months)	Probability of Progression Free Survival
0.1752	0.994
0.1752	0.994
0.27	0.9921
0.2701	0.9921
0.3054	0.9908
0.3991	0.9853
0.3991	0.9853
0.5219	0.9793
0.6297	0.9741
0.7374	0.9679
0.7912	0.9627
0.8369	0.9579
0.863	0.9556
0.8887	0.9531
0.9156	0.9505
0.9374	0.9484
0.9804	0.9439
0.9992	0.9413
1.012	0.9388
1.022	0.9359
1.029	0.9331
1.05	0.9282
1.075	0.9246
1.102	0.9219
1.135	0.919
1.166	0.9165
1.193	0.9142
1.219	0.9117
1.256	0.9077
1.277	0.905
1.3	0.9026
1.34	0.8998
1.372	0.898
1.436	0.8942
1.469	0.8914
1.49	0.8884
1.518	0.8852
1.572	0.8794
1.588	0.8761
1.597	0.8718
1.606	0.869
1.623	0.8656
1.642	0.8627
1.658	0.859
1.668	0.8554
1.674	0.8434
1.674	0.8462
1.674	0.8524
1.677	0.8403
1.677	0.849
1.683	0.8372
1.691	0.8343
1.703	0.8309
1.706	0.8302
1.714	0.8275
1.719	0.8244
1.719	0.8247
1.735	0.811
1.739	0.8083
1.747	0.8049
1.755	0.8006
1.758	0.798
1.762	0.7955
1.768	0.7929
1.774	0.7901
1.78	0.7868
1.783	0.784
1.787	0.7803
1.79	0.7778
1.793	0.7682
1.793	0.7708
1.793	0.7744
1.794	0.7646
1.797	0.7621
1.805	0.7584
1.811	0.7556
1.815	0.7528
1.816	0.7495
1.82	0.7461
1.828	0.7428
1.835	0.7399
1.839	0.7366
1.843	0.7328
1.846	0.7302
1.849	0.7277
1.852	0.7243
1.855	0.7218
1.86	0.7178
1.863	0.7152
1.866	0.7125
1.869	0.6914
1.869	0.694
1.869	0.6965
1.869	0.6991
1.869	0.7016
1.869	0.7042
1.869	0.7068
1.869	0.7095
1.871	0.688
1.88	0.6846
1.891	0.6819
1.904	0.6784
1.906	0.6618
1.912	0.6585
1.917	0.6552
1.922	0.6517
1.928	0.6486
1.936	0.6454
1.942	0.642
1.944	0.6308
1.944	0.6338
1.944	0.6364
1.944	0.639
1.947	0.6275
1.953	0.6248
1.961	0.6215
1.97	0.618
1.985	0.6147
2.003	0.6122
2.025	0.6089
2.038	0.606
2.049	0.6031
2.065	0.6004
2.085	0.5977
2.095	0.5954
2.1	0.5926
2.122	0.5904
2.169	0.5877
2.215	0.5863
2.215	0.5863
2.276	0.5856
2.276	0.5856
2.38	0.5851
2.459	0.5848
2.51	0.5837
2.586	0.5818
2.628	0.5793
2.667	0.5772
2.698	0.5746
2.767	0.5706
2.805	0.5694
2.853	0.5676
2.906	0.5649
2.949	0.5629
2.993	0.5603
3.026	0.5583
3.062	0.5568
3.123	0.5558
3.321	0.5544
3.374	0.5526
3.41	0.5495
3.427	0.547
3.461	0.5422
3.482	0.5395
3.485	0.5392
3.51	0.5304
3.516	0.5296
3.559	0.5258
3.594	0.5223
3.606	0.52
3.62	0.5084
3.62	0.511
3.62	0.5136
3.62	0.5168
3.622	0.5047
3.63	0.5024
3.668	0.4958
3.685	0.4925
3.686	0.4893
3.689	0.486
3.708	0.482
3.711	0.4796
3.73	0.4726
3.73	0.4758
3.738	0.4688
3.749	0.4658
3.76	0.4623
3.786	0.4588
3.809	0.4562
3.825	0.4534
3.829	0.4506
3.841	0.448
3.89	0.4442
3.95	0.442
3.995	0.4399
4.022	0.4378
4.042	0.4351
4.087	0.4311
4.156	0.4271
4.224	0.4253
4.673	0.424
4.722	0.424
4.767	0.424
4.811	0.424
4.855	0.424
4.899	0.424
4.943	0.424
4.988	0.424
5.032	0.424
5.076	0.424
5.136	0.4235
5.186	0.4227
5.264	0.422
5.318	0.4207
5.362	0.417
5.363	0.4112
5.363	0.4137
5.364	0.4086
5.377	0.406
5.391	0.4032
5.41	0.4002
5.458	0.3958
5.522	0.3903
5.535	0.3879
5.548	0.3841
5.566	0.3815
5.606	0.3777
5.631	0.3757
5.698	0.3722
5.735	0.3706
5.797	0.3673
5.831	0.3646
5.874	0.362
5.935	0.3601
6.001	0.3594
6.046	0.3594
6.091	0.3594
6.135	0.3594
6.187	0.3591
6.255	0.3573
6.3	0.3554
6.366	0.3534
6.422	0.3525
6.466	0.3523
6.51	0.3523
6.554	0.3523
6.599	0.3523
6.653	0.3523
6.753	0.351
6.797	0.351
6.841	0.351
6.886	0.351
6.93	0.351
6.988	0.351
7.039	0.3506
7.099	0.3498
7.148	0.3473
7.176	0.3438
7.196	0.3407
7.231	0.3383
7.268	0.3357
7.29	0.3328
7.352	0.3287
7.381	0.3267
7.402	0.3241
7.417	0.3215
7.426	0.3184
7.434	0.3138
7.467	0.3107
7.506	0.3089
7.555	0.3081
7.638	0.3063
7.829	0.3007
7.891	0.2996
7.958	0.2985
8.017	0.2976
8.08	0.2972
8.139	0.2969
8.245	0.2965
8.304	0.2963
8.362	0.296
8.409	0.2957
8.453	0.2954
8.497	0.2953
8.541	0.2953
8.585	0.2951
8.63	0.2947
8.674	0.2947
8.728	0.2947
8.838	0.2933
8.877	0.2924
8.915	0.2906
8.942	0.2887
8.967	0.2862
8.991	0.2825
9.049	0.2785
9.106	0.2771
9.146	0.2763
9.218	0.2747
9.259	0.2729
9.316	0.27
9.353	0.2687
9.406	0.2663
9.473	0.2627
9.579	0.2614
9.623	0.2614
9.696	0.2606
9.755	0.2601
9.8	0.2601
9.844	0.2601
9.888	0.2601
9.932	0.2601
9.976	0.2601
10.03	0.2599
10.07	0.2596
10.13	0.2594
10.18	0.2592
10.22	0.2588
10.26	0.2588
10.31	0.2588
10.35	0.2588
10.4	0.2588
10.44	0.2588
10.48	0.2588
10.54	0.2588
10.75	0.2578
10.8	0.2567
10.82	0.2562
10.84	0.2552
10.87	0.2528
10.9	0.2489
10.94	0.2464
10.97	0.2443
11.08	0.2341
11.09	0.2314
11.1	0.2288
11.14	0.226
11.19	0.2243
11.24	0.2229
11.29	0.2218
11.33	0.2217
11.42	0.2204
11.47	0.2199
11.54	0.218
11.6	0.2167
11.64	0.2159
11.7	0.2153
11.74	0.2153
11.8	0.2151
11.84	0.2147
11.91	0.214
11.95	0.2134
12	0.2126
12.08	0.2111
12.13	0.2102
12.18	0.2094
12.23	0.2089
12.27	0.2089
12.32	0.2089
12.36	0.2089
12.41	0.2089
12.45	0.2089
12.49	0.2089
12.54	0.2089
12.58	0.2089
12.63	0.2089
12.67	0.2089
12.71	0.2089
12.76	0.2088
12.8	0.2088
12.85	0.2088
12.9	0.2088
12.99	0.2074
13.02	0.206
13.08	0.2047
13.12	0.2035
13.17	0.2025
13.22	0.2024
13.27	0.2024
13.31	0.2024
13.36	0.2024
13.4	0.2024
13.44	0.2024
13.49	0.2024
13.53	0.2024
13.58	0.2024
13.62	0.2024
13.66	0.2024
13.71	0.2024
13.75	0.2024
13.81	0.2023
13.85	0.2019
13.93	0.2018
13.97	0.2018
14.02	0.2018
14.06	0.2018
14.11	0.2017
14.17	0.2011
14.24	0.2005
14.28	0.2005
14.33	0.2005
14.37	0.2005
14.42	0.2005
14.46	0.2005
14.5	0.2002
14.55	0.1998
14.59	0.1998
14.64	0.1989
14.69	0.1981
14.75	0.1961
14.79	0.1948
14.86	0.1936
14.9	0.1934
14.95	0.1934
14.99	0.1934
15.03	0.1934
15.08	0.1934
15.12	0.1934
15.17	0.1934
15.21	0.1934
15.26	0.1933
15.31	0.1929
15.39	0.1928
15.43	0.1928
15.48	0.1928
15.52	0.1928
15.56	0.1928
15.61	0.1928
15.65	0.1928
15.7	0.1928
15.76	0.1928
15.83	0.1925
15.89	0.192
15.96	0.1915
16.01	0.1915
16.05	0.1915
16.09	0.1915
16.14	0.1915
16.18	0.1915
16.23	0.1915
16.27	0.1915
16.32	0.1915
16.36	0.1915
16.4	0.1914
16.45	0.1912
16.49	0.1908
16.56	0.1905
16.6	0.1899
16.65	0.189
16.71	0.1879
16.77	0.1868
16.82	0.1854
16.88	0.1835
16.94	0.1817
17	0.1806
17.04	0.1806
17.09	0.1806
17.13	0.1806
17.18	0.1806
17.22	0.1806
17.26	0.1806
17.31	0.1806
17.35	0.1806
17.4	0.1806
17.44	0.1806
17.49	0.1806
17.53	0.1806
17.58	0.1806
18.02	0.1793
18.06	0.1793
18.1	0.1793
18.15	0.1793
18.2	0.1793
18.27	0.1785
18.36	0.176
18.42	0.1746
18.47	0.1742
18.52	0.1741
18.57	0.1741
18.61	0.1741
18.66	0.1741
18.7	0.1741
18.74	0.1741
18.79	0.1741
18.85	0.1741
18.9	0.1741
18.94	0.1741
18.99	0.1741
19.03	0.1741
19.08	0.1741
19.12	0.1741
19.16	0.1741
19.21	0.1741
19.25	0.1741
19.3	0.1741
19.34	0.1741
19.39	0.1741
19.43	0.1741
19.47	0.1741
19.52	0.1741
19.56	0.1741
19.61	0.1741
19.65	0.1741
19.69	0.1741
19.74	0.1741
19.78	0.1741
19.83	0.1741
19.87	0.1741
19.92	0.1741
19.96	0.1741
20.01	0.1741
20.06	0.1737
20.11	0.1726
20.17	0.1692
20.21	0.1673
20.25	0.1661
20.31	0.1657
20.37	0.1653
20.44	0.1647
20.49	0.1646
20.55	0.1645
20.59	0.1646
20.65	0.1651
20.7	0.1651
20.76	0.1648
20.82	0.1645
20.87	0.1644
20.91	0.164
20.95	0.1638
21	0.1638
21.04	0.1638
21.09	0.1638
21.13	0.1638
21.17	0.1638
21.22	0.1638
21.26	0.1638
21.31	0.1638
21.35	0.1638
21.4	0.1638
21.45	0.1638
21.85	0.1622
21.91	0.1605
21.96	0.1599
22	0.1602
22.08	0.1609
22.14	0.1602
22.26	0.1587
22.33	0.1587
22.42	0.1573
22.49	0.1552
22.54	0.1535
22.59	0.1528
22.63	0.1525
22.69	0.1523
22.74	0.1523
22.79	0.1523
22.83	0.1523
22.88	0.1522
22.92	0.1522
22.96	0.1522
23.01	0.1522
23.05	0.1522
23.1	0.1522
23.14	0.1522
23.19	0.1522
23.23	0.1522
23.27	0.1522
23.32	0.1522
23.36	0.1522
23.41	0.1522
23.46	0.1523
23.54	0.1527
23.6	0.1524
23.65	0.1522
23.69	0.1524
23.74	0.1525
23.78	0.1522
23.83	0.1522
23.88	0.1522
23.95	0.1516
24	0.1504
24.06	0.148
24.09	0.1466
24.15	0.1458
24.2	0.1458
24.26	0.1458
24.31	0.1461
24.35	0.1466
24.4	0.147
24.44	0.1471
24.49	0.1471
24.53	0.1471
24.58	0.1471
24.62	0.1471
24.67	0.1471
24.71	0.1471
24.75	0.1471
24.8	0.1471
24.84	0.1471
24.89	0.1471
24.93	0.1471
24.97	0.1471
25.02	0.1471
25.06	0.147
25.11	0.1467
25.15	0.1466
25.2	0.1468
25.24	0.147
25.28	0.1468
25.33	0.1465
25.37	0.1467
25.42	0.1469
25.46	0.1471
25.5	0.147
25.55	0.147
25.59	0.147
25.64	0.147
25.68	0.147
25.73	0.147
25.79	0.147
25.84	0.1467
25.89	0.1465
25.96	0.1465
26.02	0.1467
26.08	0.147
26.14	0.1474
26.19	0.1476
26.26	0.1477
26.3	0.1477
26.34	0.1477
26.39	0.1477
26.43	0.1477
26.48	0.1477
26.52	0.1477
26.57	0.1477
26.61	0.1477
26.65	0.1477
26.7	0.1477
26.74	0.1476
26.79	0.1476
26.83	0.1476
26.87	0.1476
26.92	0.1476
26.96	0.1474
27.01	0.1471
27.05	0.147
27.1	0.147
27.14	0.147
27.18	0.147
27.23	0.147
27.29	0.1469
27.33	0.1467
27.39	0.1461
27.44	0.1447
27.49	0.1432
27.55	0.1417
27.7	0.1395
27.75	0.1393
27.8	0.1393
27.85	0.1393
27.89	0.1393
27.93	0.1393
27.98	0.1393
28.02	0.1393
28.07	0.1393
28.11	0.1393
28.16	0.1393
28.2	0.1393
28.24	0.1393
28.29	0.1393
28.33	0.1393
28.38	0.1393
28.42	0.1393
28.47	0.1393
28.51	0.1393
28.56	0.1393
28.63	0.1389
28.68	0.1386
28.73	0.1384
28.77	0.138
28.82	0.138
28.86	0.138
28.91	0.138
28.98	0.1378
29.05	0.1368
29.11	0.1367
29.15	0.1367
29.19	0.1367
29.24	0.1367
29.28	0.1367
29.33	0.1367
29.38	0.1366
29.44	0.1356
29.5	0.1343
29.56	0.1334
29.61	0.133
29.66	0.1328
29.7	0.1328
29.75	0.1328
29.79	0.1328
29.83	0.1328
29.88	0.1328
29.92	0.1328
29.97	0.1328
30.01	0.1328
30.06	0.1328
30.1	0.1328
30.14	0.1328
30.19	0.1328
30.23	0.1328
30.28	0.1328
30.32	0.1328
30.36	0.1328
30.41	0.1328
30.45	0.1328
30.5	0.1328
30.54	0.1328
30.59	0.1328
30.63	0.1328
30.67	0.1328
30.72	0.1328
30.76	0.1328
30.81	0.1328
30.85	0.1328
30.9	0.1328
30.94	0.1328
30.98	0.1328
31.03	0.1328
31.09	0.1327
31.14	0.1323
31.19	0.1324
31.23	0.1328
31.29	0.1328
31.34	0.1328
31.38	0.1328
31.43	0.1328
31.47	0.1328
31.51	0.1328
31.56	0.1328
31.6	0.1328
31.65	0.1328
31.69	0.1328
31.73	0.1328
31.78	0.1328
31.82	0.1328
31.87	0.1328
31.91	0.1328
31.96	0.1328
32	0.1328
32.04	0.1328
32.09	0.1328
32.13	0.1328
32.18	0.1328
32.22	0.1328
32.26	0.1328
32.31	0.1328
32.35	0.1328
32.4	0.1328
32.44	0.1328
32.49	0.1328
32.53	0.1328
32.57	0.1328
32.62	0.1328
32.66	0.1328
32.71	0.1328
32.76	0.1327
32.81	0.1323
32.86	0.1314
32.9	0.1301
32.96	0.1284
33.01	0.1284
33.06	0.1287
33.11	0.129
33.15	0.1287
33.2	0.128
33.26	0.1276
33.3	0.1276
33.35	0.1276
33.39	0.1276
33.44	0.1276
33.48	0.1276
33.52	0.1276
33.57	0.1276
33.61	0.1276
33.66	0.1276
33.7	0.1276
33.74	0.1276
33.79	0.1276
33.83	0.1276
33.89	0.1276
34.08	0.1276
34.12	0.1276
34.16	0.1276
34.21	0.1276
34.25	0.1276
34.3	0.1276
34.34	0.1276
34.39	0.1276
34.43	0.1276
34.47	0.1276
34.52	0.1276
34.59	0.1272
34.64	0.1269
34.69	0.1271
34.75	0.1275
34.81	0.1277
34.86	0.128
34.96	0.129
35.03	0.1292
35.07	0.1294
35.12	0.1293
35.16	0.1292
35.21	0.1294
35.27	0.1295
35.33	0.1292
35.38	0.1291
35.43	0.1294
35.49	0.1295
35.56	0.1293
35.63	0.129
35.69	0.1288
35.75	0.1287
35.82	0.1282
35.86	0.1282
35.91	0.1282
35.95	0.1282
36.01	0.1282
36.1	0.1286
36.17	0.1288
36.23	0.129
36.27	0.1293
36.34	0.1296
36.41	0.1298
36.47	0.1299
36.53	0.13
36.58	0.1298
36.65	0.1292
36.7	0.1292
36.75	0.1294
36.82	0.129
36.88	0.1282
36.92	0.128
36.97	0.1281
37.02	0.1281
37.07	0.1283
37.11	0.1285
37.16	0.1288
37.22	0.1288
37.27	0.1288
37.32	0.129
37.36	0.1292
37.41	0.1294
37.47	0.1292
37.53	0.1292
37.57	0.1292
37.63	0.1293
37.68	0.1291
37.72	0.1289
37.77	0.1288
37.82	0.1286
37.89	0.1279
37.95	0.1275
38.01	0.1275
38.06	0.1274
38.13	0.127
38.17	0.1259
38.23	0.1241
38.45	0.1181
38.69	0.1132
38.76	0.1126
38.8	0.1122
38.85	0.1121
38.89	0.1123
38.94	0.1126
38.98	0.1127
39.02	0.1126
39.08	0.1122
39.15	0.1119
39.19	0.112
39.25	0.1121
39.29	0.1118
39.33	0.1115
39.38	0.1114
39.42	0.1114
39.47	0.1114
39.51	0.1114
39.56	0.1114
39.6	0.1114
39.64	0.1114
39.69	0.1114
39.73	0.1114
39.78	0.1114
39.82	0.1114
39.86	0.1114
39.91	0.1114
39.95	0.1114
40	0.1114
40.04	0.1114
40.09	0.1114
40.13	0.1114
40.19	0.1112
40.23	0.1112
40.28	0.1114
40.33	0.1114
40.37	0.1112
40.42	0.1111
40.47	0.1113
40.54	0.1116
40.63	0.1114
40.67	0.1109
40.72	0.1108
40.77	0.1107
40.84	0.1104
40.91	0.1096
40.97	0.1095
41.03	0.1094
41.08	0.1091
41.14	0.1095
41.2	0.1096
41.25	0.109
41.29	0.1084
41.34	0.1082
41.39	0.1082
41.44	0.1082
41.49	0.108
41.54	0.1079
41.59	0.1079
41.64	0.1078
41.69	0.1076
41.74	0.1075
41.79	0.1075
41.83	0.1075
41.87	0.1075
41.93	0.1076
41.99	0.108
42.04	0.1082
42.1	0.1083
42.15	0.1082
42.21	0.1081
42.25	0.1081
42.29	0.1082
42.34	0.1082
42.38	0.108
42.43	0.1077
42.47	0.1075
42.52	0.1075
42.56	0.1075
42.6	0.1075
42.65	0.1075
42.69	0.1075
42.74	0.1075
42.78	0.1075
42.82	0.1075
42.87	0.1075
42.91	0.1075
42.96	0.1075
43.01	0.1076
43.09	0.1079
43.14	0.1077
43.19	0.1075
43.24	0.1075
43.29	0.1075
43.33	0.1075
43.38	0.1075
43.44	0.1076
43.49	0.1079
43.53	0.1079
43.58	0.1077
43.65	0.1076
43.71	0.1078
43.75	0.1079
43.8	0.1078
43.84	0.1079
43.91	0.1081
43.95	0.1082
44	0.1081
44.04	0.108
44.1	0.1082
44.16	0.1083
44.23	0.1085
44.27	0.1087
44.35	0.1092
44.43	0.1089
44.48	0.1089
44.54	0.1091
44.58	0.1093
44.67	0.1087
44.73	0.1084
44.78	0.1086
44.84	0.1087
44.89	0.1085
44.95	0.1084
45	0.1086
45.09	0.1085
45.14	0.1084
45.2	0.1086
45.26	0.1087
45.31	0.1084
45.37	0.1084
45.42	0.1086
45.48	0.1087
45.53	0.1084
45.59	0.1084
45.64	0.1089
45.71	0.1095
45.75	0.1093
45.79	0.1089
45.84	0.1086
45.95	0.1092
46.03	0.1092
46.09	0.1091
46.17	0.109

## Sheet: DANUBE Combination IPD
Time (Months)	Event
0.175	1
0.175	1
0.27	1
0.399	1
0.399	1
0.522	1
0.522	1
0.63	1
0.63	1
0.737	1
0.737	1
0.791	1
0.791	1
0.837	1
0.863	1
0.889	1
0.916	1
0.937	1
0.98	1
0.999	1
1.004	0
1.01	1
1.02	1
1.03	1
1.05	1
1.05	1
1.08	1
1.1	1
1.14	1
1.17	1
1.22	1
1.26	1
1.28	1
1.3	1
1.34	1
1.37	1
1.44	1
1.47	1
1.49	1
1.52	1
1.57	1
1.57	1
1.59	1
1.6	1
1.6	1
1.61	1
1.62	1
1.64	1
1.66	1
1.67	1
1.67	1
1.67	1
1.67	1
1.68	1
1.68	1
1.69	1
1.69	1
1.69	1
1.7	1
1.71	1
1.72	1
1.74	1
1.74	1
1.74	1
1.74	1
1.74	1
1.75	1
1.75	1
1.76	1
1.76	1
1.77	1
1.77	1
1.78	1
1.78	1
1.79	1
1.79	1
1.79	1
1.79	1
1.79	1
1.8	1
1.8	1
1.8	1
1.8	1
1.81	1
1.81	1
1.82	1
1.82	1
1.83	1
1.83	1
1.84	1
1.84	1
1.85	1
1.85	1
1.85	1
1.86	1
1.86	1
1.86	1
1.87	1
1.87	1
1.87	1
1.87	1
1.87	1
1.87	1
1.88	1
1.88	1
1.88	1
1.88	1
1.88	1
1.89	1
1.9	1
1.9	1
1.91	1
1.91	1
1.91	1
1.91	1
1.91	1
1.91	1
1.92	1
1.92	1
1.93	1
1.93	1
1.94	1
1.94	1
1.94	1
1.94	1
1.95	1
1.95	1
1.95	1
1.95	1
1.96	1
1.97	1
1.99	1
1.995	0
2	1
2.03	1
2.04	1
2.05	1
2.06	1
2.08	1
2.1	1
2.12	1
2.12	1
2.22	1
2.38	1
2.59	1
2.63	1
2.7	1
2.77	1
2.81	1
2.91	1
2.95	1
2.99	1
3.01	0
3.03	1
3.32	1
3.41	1
3.41	1
3.46	1
3.46	1
3.48	1
3.51	1
3.51	1
3.51	1
3.56	1
3.59	1
3.59	1
3.62	1
3.62	1
3.62	1
3.62	1
3.63	1
3.63	1
3.63	1
3.67	1
3.67	1
3.68	1
3.69	1
3.71	1
3.71	1
3.71	1
3.73	1
3.73	1
3.74	1
3.74	1
3.75	1
3.76	1
3.79	1
3.81	1
3.83	1
3.84	1
3.84	1
3.89	1
3.95	1
4.005	0
4.02	1
4.04	1
4.09	1
4.09	1
4.16	1
4.22	1
5.01	0
5.26	1
5.36	1
5.36	1
5.36	1
5.38	1
5.38	1
5.39	1
5.41	1
5.46	1
5.52	1
5.52	1
5.54	1
5.55	1
5.57	1
5.61	1
5.63	1
5.7	1
5.8	1
5.8	1
5.87	1
5.94	1
6.25	1
6.3	1
6.42	1
7.15	1
7.18	1
7.2	1
7.23	1
7.27	1
7.29	1
7.35	1
7.38	1
7.4	1
7.42	1
7.43	1
7.43	1
7.47	1
7.49	0
7.51	1
7.64	1
7.83	1
7.83	1
8.02	1
8.45	1
8.88	1
8.94	1
8.97	1
8.99	1
9.02	0
9.05	1
9.11	1
9.26	1
9.32	1
9.41	1
9.47	1
9.58	1
10.2	1
10.45	0
10.9	1
10.9	1
10.9	1
11	1
11.1	1
11.1	1
11.1	1
11.1	1
11.1	1
11.2	1
11.2	1
11.4	1
11.6	1
11.7	1
12.1	1
12.2	1
13.1	1
13.2	1
14.3	1
14.7	1
14.9	1
16.6	1
16.8	1
16.9	1
17	1
18.4	1
18.5	1
19.45	0
20.2	1
20.2	1
20.4	1
20.95	0
21.9	1
22.3	1
22.45	0
22.5	1
22.6	1
24.1	1
25.15	0
26.35	0
27.4	1
27.5	1
27.6	0
27.7	1
28.75	0
29.5	1
30.95	0
31.95	0
32.9	1
32.95	0
34	0
34.95	0
36.35	0
36.65	0
36.95	0
37.25	0
37.55	0
37.85	0
38	1
38.3	0
38.4	1
38.55	0
38.7	1
38.85	0
39.15	0
39.45	0
39.75	0
40.15	0
40.45	0
40.75	0
41	1
41.05	0
41.35	0
41.65	0
42.45	0
42.85	0
43.25	0
43.65	0
44.05	0
44.55	0
44.95	0
45.35	0
45.75	0

[truncated: 42 more sheets: DANUBE chemotherapy PFS, DANUBE chemotherapy IPD, EV103 enfortumab vedotin PFS, EV103 EV + pembro PFS, EV103 EV + pembro IPD, EV302 EV + pembro PFS, EV302 EV + pembro IPD, EV302 chemotherapy PFS, EV302 chemotherapy IPD, KEYNOTE-045 Pembrolizumab PFS, KEYNOTE-045 Pembrolizumab IPD, KEYNOTE-361 Pembrolizumab PFS, KEYNOTE-361 Combination PFS, KEYNOTE-361 Combination IPD, KEYNOTE-361 chemotherapy PFS, KEYNOTE-361 chemotherapy IPD, KEYNOTE-361 pembro cis PFS, KEYNOTE-361 pembro cis IPD, KEYNOTE-361 pembro carbo PFS, KEYNOTE-361 pembro carbo IPD …]
