# Supplementary material for: Additivity, Not Synergy, Underlies the Efficacy of Current Combination Regimens in Urothelial Cancer
Source: Cancer Res Commun. 2026 Jun 19;6(6):1447–54. doi: 10.1158/2767-9764.CRC-26-0157 (PMC13280896; doi:10.1158/2767-9764.CRC-26-0157)
Supplement: Supplementary Table 1 — Summary of trial details and patient charactertistics for investigated trials [file crc-26-0157_supplementary_table_1_suppst1.xlsx]

## Sheet: Sheet1
Supplementary Table 1 | Summary of trial details and patient charactertistics for investigated trials
Treatment	Trial Name (NCT number)	Dosing	Cohort analyzed	N	Stage of treatment	Randomized or single-arm trial?	Median Age	% Male	% White	% North America	% Lower Tract	% Metastatic	% LN Only Metastases	% ECOG PS ≥1	% Visceral metastases
Nivolumab	CheckMate 275 (NCT02387996)	3mg/kg Q2W	All patients	270	Previously treated (at least 1 platinum-based chemotherapy regimen)	Single-arm	66	78	86	NR	72	NR	16	46	84
Gemcitabine-Cisplatin	CheckMate 901 (NCT03036098)	Gemcitabine 1000mg/m^2 days 1 and 8 + cisplatin 70 mg/m^2 day 1 of 3 wk cycle, up to 6 cycles	All patients	304	Previously untreated	Randomized	65	77	74	7	72	89	NR	47	NR
Nivolumab + Gemcitabine-Cisplatin	CheckMate 901 (NCT03036098)	360mg nivolumab Q3W up to 6 cycles plus chemotherapy as above, followed by 480mg nivolumab Q4W for up to 2 years OR gemcitabine-cisplatin alone Q3W up to 6 cycles	All patients	304	Previously untreated	Randomized	65	78	69	6	77	86	NR	46	NR
Tremelimumab	HCRN GU 17-294 (NCT03557918)	750mg Q4W, up to 7 cycles	All patients	26	Previously treated w/ anti-PD-1/PD-L1 therapy	Single-arm	71	73	73	100	69	NR	46	NR	NR
Durvalumab	DANUBE (NCT02516241)	1500mg Q4W	All patients	346	Previously untreated	Randomized	67	72	80	NR	83	97	18	51	82
Durvalumab + Tremelimumab	DANUBE (NCT02516241)	1500mg Durvalumab Q4W + 75mg tremelimumab Q4W up to 4 doses, followed by 1500mg durvalumab Q4W	All patients	342	Previously untreated	Randomized	68	75	74	NR	78	96	21	45	78
Chemotherapy	DANUBE (NCT02516241)	Gemcitabine 1000mg/m^2 days 1, 8, 15 + cisplatin 70 mg/m^2 day 2, 4 wk cycle OR Gemcitabine 1000mg/m^2 day 1, 8 + carboplatin (area under the curve 4.5-5) day 1 of 3 wk cycle. Up to 6 cycles	All patients	344	Previously untreated	Randomized	68	80	76	NR	75	94	22	45	77
Enfortumab-Vedotin	EV-103 (NCT03288545)	1.25 mg/kg (max 125 mg) days 1 and 8 Q3W	All patients	73	Previously untreated	Randomized	74	77	75	NR	70	99	16	62	82
Enfortumab-Vedotin + Pembrolizumab	EV-103 (NCT03288545)	1.25 mg/kg on days 1 and 8 + pembrolizumab 200mg on day 1 Q3W	All patients	76	Previously untreated	Randomized	71	71	80	NR	61	97	13	57	84
Pembrolizumab	KEYNOTE-045 (NCT02256436)	200mg Q3W	All patients	270	Previously treated (2L, after platinum-based chemotherapy)	Randomized	67	74	NR	NR	86	NR	NR	56	89
Enfortumab-Vedotin + Pembrolizumab	EV-302 (NCT04223856)	1.25 mg/kg on days 1 and 8 + pembrolizumab 200mg on day 1 Q3W	All patients	442	Previously untreated	Randomized	69	78	70	23	69	95	23	49	72
Chemotherapy	EV-302 (NCT04223856)	Gemcitabine 1000mg/m^2 days 1 and 8 + cisplatin 70 mg/m^2 OR carboplatin (area under the curve 4.5-5) day 1 of 3 wk cycle, up to 6 cycles	All patients	444	Previously untreated	Randomized	69	76	65	19	76	95	23	52	72
Atezolizumab	IMvigor211 (NCT02302807)	1200mg Q3W	All patients	467	Previously treated after platinum-based chemotherapy	Randomized	67	76	72	NR	71	91	12	53	77
Chemotherapy	IMvigor130 (NCT02807636)	Gemcitabine 1000mg/m^2 days 1 and 8 + cisplatin 70 mg/m^2 OR carboplatin (area under the curve 4-5) day 1 of 3 wk cycle	All patients, cisplatin-only patients, and carboplatin-only patients	400	Previously untreated	Randomized	67	75	76	NR	74	92	17	57	83	(* Table 1 of IMvigor130 listed % liver metastases separately; here visceral inclusive of liver is listed, consistent with other articles)
Atezolizumab + Chemotherapy	IMvigor130 (NCT02807636)	Atezolizumab 1200mg Q3W + Chemotherapy as above	All patients, cisplatin-only patients, and carboplatin-only patients	451	Previously untreated	Randomized	69	75	77	NR	71	89	18	59	79	(* Table 1 of IMvigor130 listed % liver metastases separately; here visceral inclusive of liver is listed, consistent with other articles)
Pembrolizumab	KEYNOTE-045 (NCT02256436)	200mg Q3W	All patients	270	Previously treated (2L, after platinum-based chemotherapy)	Randomized	67	74	NR	NR	86	NR	NR	56	89
Chemotherapy	KEYNOTE-361 (NCT02853305)	Gemcitabine 1000mg/m^2 days 1 and 8 + cisplatin 70mg/m^2 OR carboplatin (area under the curve 5) day 1 Q3W	All patients, cisplatin-only patients, and carboplatin-only patients	352	Previously untreated	Randomized	69	74	NR	NR	77	93	27	52	72
Pembrolizumab + Chemotherapy	KEYNOTE-361 (NCT02853305)	Pembrolizumab 200mg Q3W + chemotherapy as above	All patients, cisplatin-only patients, and carboplatin-only patients	351	Previously untreated	Randomized	69	78	NR	NR	82	93	23	57	74
